# Supplementary material for: Investigating the causal effect of potential therapeutic agents for colorectal cancer prevention: a Mendelian randomization analysis
Source: Cancer Epidemiol Biomarkers Prev. Author manuscript; Available in PMC 2025 Nov 19. (PMC7618373; doi:10.1158/1055-9965.EPI-25-0875)
Supplement: Supplementary Table 1 [file EMS210400-supplement-Supplementary_Table_1.xlsx]

## Sheet: Supplementary Table 1
Supplementary Table 1: Study specific covariates and reported units of each GWAS used in this analysis
Agent	Covariates	Units
Circulating long-chain omega-3 polyunsaturated fatty acids	Genotype array, fasting time and sex	SD units
Circulating long-chain omega-6 polyunsaturated fatty acids	Genotype array, fasting time and sex	SD units
Serum calcium levels	principal components, age, sex, study specific covariatiates	SD units
Serum 25 hydroxyvitamin D	age, sex, season of measurement, and vitamin D supplementation	SD units
Serum folate levels	age, sex	nmol/L
Circulating selenium levels	age, sex	SD units
Serum retinol levels	age, sex, study specfic covariates	SD units
Plasma vitamin C levels	age, sex, study centre, PCs	SD units
Circulating alpha-tocopherol levels	age, sex, , genotyping batch, genetic principal components	SD units
Circulating β carotene levels	age, sex	SD units
Serum magnesium levels	age, sex, and center	mmol/L
LDL cholesterol levels (due to HMGCR inhibition)	age, sex, and PCs	SD units
LDL cholesterol levels (due to NPC1L1 inhibition)	age, sex, and PCs	SD units
LDL cholesterol levels (due to PCSK9 inhibition)	age, sex, and PCs	SD units
Plasma IL23 protein levels	age, sex, study specfic covariates, PCs	SD units
IL12B inhibition	age, sex, study specfic covariates, PCs	SD units
Plasma ACE levels	age, sex, study specfic covariates, PCs	SD units
SBP (due to NCC inhibition)	age, sex, study specific covariates	mmHg
SBP (due to ADRB1 inhibition)	age, sex, study specific covariates	mmHg
Bioavailable testosterone levels	Genotyping chip, age, PCS, study specific covariates	SD units
Total testosterone levels	Genotyping chip, age, PCS, study specific covariates	SD units
Serum SHBG levels	Genotyping chip, age, PCS, study specific covariates	SD units
Circulating progesterone levels	age, log-BMI	SD units
17-hydroxyprogesterone levels	age, log-BMI	SD units
