# Supplementary material for: Investigating the causal effect of potential therapeutic agents for colorectal cancer prevention: a Mendelian randomization analysis
Source: Cancer Epidemiol Biomarkers Prev. Author manuscript; Available in PMC 2025 Nov 19. (PMC7618373; doi:10.1158/1055-9965.EPI-25-0875)
Supplement: Supplementary Table 2 [file EMS210400-supplement-Supplementary_Table_2.xlsx]

## Sheet: Supplementary Table 2
Supplementary Table 2: All preventive agents identified from literature search, their corresponding molecular trait and whether a genetic instrument was available.
Agent		Molecular trait	Instrument available?
Dietary factors/micronutrients	Folate levels	Serum folate levels	Yes
	Selenium	Circulating selenium levels	Yes
	Vitamin A	Serum retinol levels	Yes
	Vitamin C	Plasma vitamin C levels	Yes
	Vitamin E	Circulating alpha-tocopherol levels	Yes
	B carotene	Circulating B carotene levels	Yes
	Curcumin		No
	Magnesium	Serum magnesium levels	Yes
	Calcium	Serum calcium levels	Yes
	Vitamin D	Serum 25 hydroxyvitamin D	Yes
	Fibers		No
	Fruits and vegetables		No
	Apigenin		No
	Epigallocatechin gallate		No
	Anthocyanins		No
	Procyanidins		No
	Resveratrol		No
	Genistein		No
	Allicin		No
	Lactoferrin	Lactotransferrin	No
	Long-chain PUFAs	Circulating omega-3 fatty acids	Yes
		Circulating omega-6 fatty acids	Yes
Medicines	DFMO		No
	Erlotinib		No
	Guselkumab	Plasma IL23R levels	Yes
		Plasma IL12B levels	No
	Proton pump inhibitors		No
	Anti-hypertensives	Systolic blood pressure (due to ADRB1 inhibition)	Yes
		Systolic blood pressure (due to NCC inhibition)	Yes
		Plasma ACE levels	Yes
	Thiopurine		No
	Aspirin		No
	NA-NSAID		No
	5-ASAs		No
	UDCA		No
	Metformin		No
	Statins	LDL cholesterol levels (due to HMGCR inhibition)	Yes
		LDL cholesterol levels (due NPC1L1 inhibition)	Yes
		LDL cholesterol levels (due PCSK9 inhibition)	Yes
Hormones	Testosterone	Total/biovailable testosterone lebels	Yes
	HRT		No
	Estradial	Serum estradiol levels	No
	Sex hormone binding globulin	Serum SHBG levels	Yes
	Progesterone/17-Hydroxyprogesterone	Circulating Progesterone/17-Hydroxyprogesterone levels	Yes
