# Supplementary material for: Investigating the causal effect of potential therapeutic agents for colorectal cancer prevention: a Mendelian randomization analysis
Source: Cancer Epidemiol Biomarkers Prev. Author manuscript; Available in PMC 2025 Nov 19. (PMC7618373; doi:10.1158/1055-9965.EPI-25-0875)
Supplement: Supplementary Table 3 [file EMS210400-supplement-Supplementary_Table_3.xlsx]

## Sheet: Supplementary Table 3
Supplementary Table 3: Genetic instruments used for each molecular trait including summary statistics and r2 and F-statistic
exposure	nsnp	rsid	effect_allele	other_allele	effect_allele_frequency	beta	standard_error	r2	f_statistic
Beta carotene	1	rs4889286	T	C	NA	0.286	0.0441	0.0341369	41.9879
Circulating alpha-tocopherol (vitamin E)	1	rs631106	A	C	0.336291	-0.0956491	0.0162684	0.00420197	34.5594
Circulating progesterone levels (men)	1	rs10786714	C	G	0.317835	0.0820912	0.0122533	0.0198172	44.8431
Circulating selenium	1	rs7700970	T	C	NA	0.265	0.037	0.00927891	51.2778
Plasma IL23R levels	1	rs11581607	A	G	NA	-0.42	0.0491	0.0216855	73.1261
SBP (due to NCC inhibition)	1	rs35797045	A	C	0.05	-0.35	0.06	3.96862e-05	34.0277
Plasma IL12B levels	2	rs4921484	T	C	NA	-0.3123	0.0262	0.0412661	141.997
Plasma IL12B levels	2	rs6889446	A	G	NA	-0.1577	0.0289	0.00893969	29.7581
Circulating 17-hydroxyprogesterone levels (women)	3	rs115111668	T	C	0.0115012	0.855748	0.11988	0.0369261	50.8797
Circulating 17-hydroxyprogesterone levels (women)	3	rs149717632	G	A	0.0100462	0.853025	0.124582	0.0340747	46.8122
Circulating 17-hydroxyprogesterone levels (women)	3	rs1430542	C	T	0.723812	-0.165564	0.0284892	0.0247827	33.7223
Circulating progesterone levels (women)	3	rs138621610	A	G	0.0102408	0.70761	0.128044	0.0160102	30.5075
Circulating progesterone levels (women)	3	rs144711998	T	C	0.0245691	0.524887	0.0950039	0.0160022	30.492
Circulating progesterone levels (women)	3	rs79589801	T	C	0.0157057	0.64136	0.117502	0.0156246	29.7612
Serum folate levels	3	rs1801133	C	T	0.66	0.062	0.009	0.0208193	47.4143
Serum folate levels	3	rs7545014	C	T	0.56	0.05	0.009	0.0136394	30.8365
Serum folate levels	3	rs1999594	T	C	0.45	0.05	0.009	0.0136394	30.8365
Serum SBHG levels (men)	3	rs138621610	A	G	0.0102408	0.70761	0.128044	0.000168957	30.5397
Serum SBHG levels (men)	3	rs144711998	T	C	0.0245691	0.524887	0.0950039	0.000168871	30.5242
Serum SBHG levels (men)	3	rs79589801	T	C	0.0157057	0.64136	0.117502	0.000164824	29.7926
Circulating 17-hydroxyprogesterone levels (men)	4	rs6899983	C	A	0.0189823	0.50383	0.0548742	0.0365841	84.2248
Circulating 17-hydroxyprogesterone levels (men)	4	rs11191415	T	G	0.316306	0.101895	0.0155259	0.0190324	43.0329
Circulating 17-hydroxyprogesterone levels (men)	4	rs947130	C	T	0.730891	0.111558	0.0172643	0.0184611	41.7169
Circulating 17-hydroxyprogesterone levels (men)	4	rs17014577	C	T	0.142711	0.11258	0.0205791	0.0133015	29.9005
Plasma ACE levels	4	rs4343	A	G	0.49022	-0.46045	0.00615178	0.0981419	5602.04
Plasma ACE levels	4	rs1588366	G	A	0.227866	0.0674574	0.00730846	0.00165212	85.1904
Plasma ACE levels	4	rs6504106	T	C	0.535183	-0.0367482	0.00620271	0.000681344	35.0988
Plasma ACE levels	4	rs11869645	C	T	0.0201045	-0.12701	0.0217746	0.000660452	34.0219
Serum magnesium levels	6	rs11144134	T	C	0.92	-0.011	0.001	0.007813	120.984
Serum magnesium levels	6	rs4072037	C	T	0.46	-0.01	0.001	0.0064658	99.987
Serum magnesium levels	6	rs7965584	G	A	0.29	-0.007	0.001	0.00317872	48.9936
Serum magnesium levels	6	rs3925584	C	T	0.45	-0.006	0.001	0.00233736	35.9953
Serum magnesium levels	6	rs13146355	G	A	0.56	-0.005	0.001	0.00162433	24.9967
Serum magnesium levels	6	rs448378	G	A	0.47	-0.004	0.001	0.00104018	15.9979
SBP (due to ADRB1 inhibition)	8	rs1801253	C	G	0.7338	0.4626	0.0344	0.000244924	180.839
SBP (due to ADRB1 inhibition)	8	rs11196549	A	G	0.0425	0.6884	0.0784	0.000104436	77.0989
SBP (due to ADRB1 inhibition)	8	rs460718	A	G	0.3266	-0.2764	0.0324	9.85797e-05	72.7754
SBP (due to ADRB1 inhibition)	8	rs68122733	A	G	0.8282	0.3343	0.0406	9.18388e-05	67.7984
SBP (due to ADRB1 inhibition)	8	rs143854972	A	G	0.0578	0.4306	0.0664	5.69681e-05	42.0543
SBP (due to ADRB1 inhibition)	8	rs79850079	A	G	0.0317	-0.5804	0.0905	5.57999e-05	41.1298
SBP (due to ADRB1 inhibition)	8	rs11196597	A	G	0.133	0.2858	0.0458	5.2821e-05	38.9397
SBP (due to ADRB1 inhibition)	8	rs17875473	T	C	0.0871	0.3283	0.0552	4.79166e-05	35.3722
Serum retinol levels (vitamin A)	9	rs10882283	A	C	NA	0.1086	0.0111	0.00427911	95.7138
Serum retinol levels (vitamin A)	9	rs1667226	A	T	NA	-0.0918	0.0108	0.0032332	72.2435
Serum retinol levels (vitamin A)	9	rs1667229	T	C	NA	-0.0857	0.0108	0.00281897	62.9615
Serum retinol levels (vitamin A)	9	rs1260326	T	C	NA	0.0707	0.0111	0.00181804	40.5652
Serum retinol levels (vitamin A)	9	rs6029188	A	G	NA	-0.0663	0.0112	0.00157076	35.039
Serum retinol levels (vitamin A)	9	rs12149203	C	G	NA	0.0686	0.0121	0.00144096	32.1395
Serum retinol levels (vitamin A)	9	rs34898035	A	G	NA	-0.1717	0.0305	0.00142077	31.6885
Serum retinol levels (vitamin A)	9	rs11865979	T	C	NA	0.067	0.0121	0.00137462	30.6577
Serum retinol levels (vitamin A)	9	rs11762406	A	C	NA	-0.1071	0.0195	0.00135246	30.1627
Plasma vitamin C levels	11	rs33972313	T	C	0.0319	-0.3601	0.0179	0.00772006	404.691
Plasma vitamin C levels	11	rs13028225	T	C	0.8569	0.1016	0.0089	0.002499	130.314
Plasma vitamin C levels	11	rs2559850	A	G	0.5979	0.0583	0.0064	0.00159269	82.9775
Plasma vitamin C levels	11	rs9895661	T	C	0.817	0.0625	0.0081	0.00114325	59.5351
Plasma vitamin C levels	11	rs117885456	A	G	0.0865	0.0781	0.0116	0.000870671	45.3283
Plasma vitamin C levels	11	rs6693447	T	G	0.5509	0.0393	0.0064	0.000724364	37.7058
Plasma vitamin C levels	11	rs56738967	C	G	0.321	0.041	0.0067	0.000719369	37.4457
Plasma vitamin C levels	11	rs7740812	A	G	0.4057	-0.0384	0.0064	0.00069159	35.9986
Plasma vitamin C levels	11	rs10051765	T	C	0.6585	-0.039	0.0066	0.000670805	34.916
Plasma vitamin C levels	11	rs10136000	A	G	0.2825	0.0404	0.0071	0.000622045	32.3765
Plasma vitamin C levels	11	rs174547	T	C	0.6721	-0.0364	0.0066	0.000584396	30.4157
LDL cholesterol (due to NPC1L1 inhibition)	12	rs17725246	C	T	0.195	0.0427777	0.00178857	0.0004768	572.035
LDL cholesterol (due to NPC1L1 inhibition)	12	rs217370	G	A	0.467	-0.0253687	0.00139315	0.00027162	331.589
LDL cholesterol (due to NPC1L1 inhibition)	12	rs75148562	T	C	0.193	0.0175912	0.00232255	7.51944e-05	57.3667
LDL cholesterol (due to NPC1L1 inhibition)	12	rs79854399	T	C	0.0189	-0.0390172	0.00522443	4.56201e-05	55.7742
LDL cholesterol (due to NPC1L1 inhibition)	12	rs77517259	T	C	0.0101	0.0503158	0.00728937	3.89224e-05	47.6462
LDL cholesterol (due to NPC1L1 inhibition)	12	rs143116067	A	G	0.0675	-0.0200868	0.00293994	3.8169e-05	46.6814
LDL cholesterol (due to NPC1L1 inhibition)	12	rs77826622	C	T	0.022	0.031303	0.0049353	3.27837e-05	40.2295
LDL cholesterol (due to NPC1L1 inhibition)	12	rs79836087	A	G	0.0454	-0.0215277	0.0034364	3.21736e-05	39.2453
LDL cholesterol (due to NPC1L1 inhibition)	12	rs7808295	T	C	0.041	-0.0231071	0.00372156	3.14838e-05	38.5514
LDL cholesterol (due to NPC1L1 inhibition)	12	rs2289051	T	C	0.0259	0.0259164	0.00457691	2.61295e-05	32.063
LDL cholesterol (due to NPC1L1 inhibition)	12	rs2331139	A	T	0.0123	0.0443711	0.00789528	3.32963e-05	31.5838
LDL cholesterol (due to NPC1L1 inhibition)	12	rs117623941	T	C	0.0173	-0.0315372	0.00565705	2.54032e-05	31.0789
LDL cholesterol (due to HMGCR inhibition)	17	rs12916	C	T	0.402	0.0700561	0.00141263	0.00199351	2459.43
LDL cholesterol (due to HMGCR inhibition)	17	rs151000110	A	G	0.0566	0.0669951	0.00310107	0.000378958	466.726
LDL cholesterol (due to HMGCR inhibition)	17	rs111860654	A	G	0.0597	0.0544732	0.00296142	0.000274741	338.349
LDL cholesterol (due to HMGCR inhibition)	17	rs115664150	T	C	0.0621	0.0431228	0.00289794	0.000179811	221.429
LDL cholesterol (due to HMGCR inhibition)	17	rs144083983	T	C	0.0702	-0.0418179	0.00299336	0.00016204	195.167
LDL cholesterol (due to HMGCR inhibition)	17	rs4703665	T	C	0.137	-0.0305538	0.00227243	0.00015505	180.779
LDL cholesterol (due to HMGCR inhibition)	17	rs35122945	C	A	0.0674	-0.0370552	0.00297073	0.000126959	155.586
LDL cholesterol (due to HMGCR inhibition)	17	rs185707939	C	A	0.0138	0.0855956	0.00742293	0.000139918	132.969
LDL cholesterol (due to HMGCR inhibition)	17	rs62366588	A	C	0.058	-0.0345684	0.00319587	9.81931e-05	116.998
LDL cholesterol (due to HMGCR inhibition)	17	rs75240579	T	C	0.0401	-0.0404156	0.00375722	9.51193e-05	115.708
LDL cholesterol (due to HMGCR inhibition)	17	rs74695562	G	T	0.0417	-0.0369214	0.00369832	8.11095e-05	99.6659
LDL cholesterol (due to HMGCR inhibition)	17	rs200823803	C	T	0.0181	0.0551325	0.00599816	7.92058e-05	84.4848
LDL cholesterol (due to HMGCR inhibition)	17	rs181668591	T	C	0.0102	0.0603515	0.0072232	5.70133e-05	69.8098
LDL cholesterol (due to HMGCR inhibition)	17	rs115169875	A	G	0.0257	-0.0336664	0.00460733	4.44515e-05	53.3942
LDL cholesterol (due to HMGCR inhibition)	17	rs375392181	T	G	0.0101	0.0453507	0.00706078	3.37016e-05	41.2536
LDL cholesterol (due to HMGCR inhibition)	17	rs4045527	G	C	0.0122	-0.0686096	0.0110106	4.85096e-05	38.8282
LDL cholesterol (due to HMGCR inhibition)	17	rs4704209	G	A	0.0542	0.0177164	0.00302826	2.77974e-05	34.2266
LDL cholesterol (due to PCSK9 inhibition)	32	rs11591147	T	G	0.0163	-0.433696	0.005426	0.00519072	6388.67
LDL cholesterol (due to PCSK9 inhibition)	32	rs34232196	T	C	0.242	-0.0663103	0.00164125	0.00132781	1632.34
LDL cholesterol (due to PCSK9 inhibition)	32	rs693668	G	A	0.359	-0.0564582	0.00146234	0.00122968	1490.58
LDL cholesterol (due to PCSK9 inhibition)	32	rs12732125	T	C	0.0188	-0.173907	0.00524615	0.000896085	1098.88
LDL cholesterol (due to PCSK9 inhibition)	32	rs17111503	G	A	0.256	0.0487264	0.00160687	0.000751409	919.531
LDL cholesterol (due to PCSK9 inhibition)	32	rs10493176	G	T	0.086	-0.0710446	0.002514	0.000648197	798.603
LDL cholesterol (due to PCSK9 inhibition)	32	rs2479408	G	C	0.199	-0.0445077	0.00180457	0.000506168	608.306
LDL cholesterol (due to PCSK9 inhibition)	32	rs11206517	G	T	0.0371	0.0888589	0.00371072	0.000465527	573.436
LDL cholesterol (due to PCSK9 inhibition)	32	rs111835689	T	C	0.126	0.0403557	0.00211597	0.000296248	363.739
LDL cholesterol (due to PCSK9 inhibition)	32	rs142791622	A	G	0.0224	-0.0596233	0.00476907	0.000127686	156.302
LDL cholesterol (due to PCSK9 inhibition)	32	rs11583974	A	G	0.0394	0.046599	0.00373757	0.000126827	155.444
LDL cholesterol (due to PCSK9 inhibition)	32	rs41294825	T	A	0.043	-0.0414044	0.00341298	0.000119848	147.172
LDL cholesterol (due to PCSK9 inhibition)	32	rs41297885	G	C	0.0358	-0.0406301	0.00378858	9.34853e-05	115.012
LDL cholesterol (due to PCSK9 inhibition)	32	rs374459115	A	G	0.0172	0.068345	0.006762	9.46173e-05	102.156
LDL cholesterol (due to PCSK9 inhibition)	32	rs12043403	C	T	0.0975	-0.024476	0.00246425	8.0819e-05	98.6531
LDL cholesterol (due to PCSK9 inhibition)	32	rs115465289	A	G	0.0312	-0.0406552	0.00422364	7.5482e-05	92.6526
LDL cholesterol (due to PCSK9 inhibition)	32	rs181331606	G	C	0.0901	0.0286493	0.00297663	8.72558e-05	92.6355
LDL cholesterol (due to PCSK9 inhibition)	32	rs12031153	A	G	0.0531	0.0331403	0.00346303	7.49899e-05	91.5798
LDL cholesterol (due to PCSK9 inhibition)	32	rs55817205	A	G	0.0116	0.0676289	0.00712427	7.38658e-05	90.1121
LDL cholesterol (due to PCSK9 inhibition)	32	rs28385715	G	T	0.0229	0.0455686	0.00489729	7.22448e-05	86.5803
LDL cholesterol (due to PCSK9 inhibition)	32	rs12409233	C	G	0.0882	-0.0225537	0.00244129	6.9479e-05	85.3485
LDL cholesterol (due to PCSK9 inhibition)	32	rs28848281	G	A	0.189	0.0195761	0.00221029	7.63164e-05	78.4428
LDL cholesterol (due to PCSK9 inhibition)	32	rs45566638	T	C	0.0104	0.0592762	0.00722196	5.52069e-05	67.3674
LDL cholesterol (due to PCSK9 inhibition)	32	rs79494709	C	G	0.0491	-0.0257612	0.0032526	5.12586e-05	62.7293
LDL cholesterol (due to PCSK9 inhibition)	32	rs41297877	A	G	0.076	0.0217528	0.00276651	5.07966e-05	61.8251
LDL cholesterol (due to PCSK9 inhibition)	32	rs2094470	C	T	0.0716	0.0212038	0.00276529	4.84322e-05	58.7957
LDL cholesterol (due to PCSK9 inhibition)	32	rs142116310	A	G	0.0107	0.0554039	0.00723134	4.81091e-05	58.7006
LDL cholesterol (due to PCSK9 inhibition)	32	rs74700387	T	C	0.0161	-0.0416223	0.00554408	4.60023e-05	56.3628
LDL cholesterol (due to PCSK9 inhibition)	32	rs11206498	G	A	0.342	0.010318	0.00146968	4.00306e-05	49.2884
LDL cholesterol (due to PCSK9 inhibition)	32	rs17111474	T	C	0.296	0.0113165	0.00163522	4.13712e-05	47.8929
LDL cholesterol (due to PCSK9 inhibition)	32	rs9661809	T	G	0.202	-0.0107922	0.00176227	3.05809e-05	37.5037
LDL cholesterol (due to PCSK9 inhibition)	32	rs75050571	T	A	0.0236	0.0282488	0.00498383	2.6329e-05	32.1272
Serum calcium levels	47	rs1260326	C	T	NA	-0.0505	0.0026	0.00120235	377.254
Serum calcium levels	47	rs6909201	G	A	NA	-0.0437	0.0025	0.000974044	305.548
Serum calcium levels	47	rs11078597	C	T	NA	0.0508	0.0032	0.000803521	252.014
Serum calcium levels	47	rs28929474	T	C	NA	0.1291	0.009	0.000656147	205.762
Serum calcium levels	47	rs17884869	A	G	NA	-0.1118	0.0081	0.000607531	190.507
Serum calcium levels	47	rs7742369	G	A	NA	0.0431	0.0032	0.000578525	181.406
Serum calcium levels	47	rs13107325	T	C	NA	-0.0638	0.0048	0.000563421	176.667
Serum calcium levels	47	rs150420714	C	G	NA	-0.175	0.0135	0.000535914	168.037
Serum calcium levels	47	rs9530	G	A	NA	-0.0324	0.0025	0.000535669	167.961
Serum calcium levels	47	rs760077	T	A	NA	-0.027	0.0025	0.000372053	116.639
Serum calcium levels	47	rs77542162	G	A	NA	-0.0886	0.0087	0.00033083	103.711
Serum calcium levels	47	rs1801282	G	C	NA	-0.0384	0.0038	0.000325741	102.116
Serum calcium levels	47	rs7328352	G	A	NA	-0.0353	0.0035	0.000324483	101.721
Serum calcium levels	47	rs117213754	A	G	NA	0.1044	0.0104	0.00032145	100.77
Serum calcium levels	47	rs9321013	A	G	NA	-0.0254	0.0028	0.000262516	82.2903
Serum calcium levels	47	rs71329269	A	G	NA	0.0743	0.0084	0.000249591	78.2377
Serum calcium levels	47	rs7538773	A	G	NA	0.0218	0.0026	0.000224279	70.3013
Serum calcium levels	47	rs2060982	A	G	NA	0.0201	0.0025	0.000206225	64.6412
Serum calcium levels	47	rs34372369	A	G	NA	0.045	0.0056	0.000206005	64.5723
Serum calcium levels	47	rs35496032	A	G	NA	-0.0857	0.0109	0.000197216	61.8167
Serum calcium levels	47	rs9895661	T	C	NA	-0.0257	0.0033	0.000193497	60.6507
Serum calcium levels	47	rs55633823	T	C	NA	-0.0225	0.0029	0.000192046	60.1958
Serum calcium levels	47	rs2585431	C	T	NA	0.0207	0.0027	0.000187521	58.7774
Serum calcium levels	47	rs1354034	C	T	NA	-0.019	0.0025	0.000184275	57.7596
Serum calcium levels	47	rs36104352	C	A	NA	0.0294	0.0039	0.000181303	56.828
Serum calcium levels	47	rs28929470	A	G	NA	0.1426	0.0193	0.000174168	54.5911
Serum calcium levels	47	rs62269092	A	G	NA	-0.1475	0.02	0.000173527	54.3903
Serum calcium levels	47	rs11629846	G	A	NA	-0.0191	0.0026	0.000172173	53.9656
Serum calcium levels	47	rs61741855	T	C	NA	0.2854	0.0394	0.000167402	52.4702
Serum calcium levels	47	rs6940063	C	T	NA	-0.0237	0.0034	0.000155021	48.5888
Serum calcium levels	47	rs59685680	G	T	NA	-0.0228	0.0033	0.000152298	47.7352
Serum calcium levels	47	rs113873420	G	C	NA	0.0633	0.0094	0.00014468	45.347
Serum calcium levels	47	rs12613807	C	T	NA	0.0165	0.0025	0.000138978	43.5597
Serum calcium levels	47	rs2330805	G	A	NA	0.017	0.0026	0.000136399	42.7512
Serum calcium levels	47	rs2589	T	C	NA	0.016	0.0025	0.000130684	40.9597
Serum calcium levels	47	rs10736553	G	A	NA	0.0249	0.0039	0.000130056	40.7631
Serum calcium levels	47	rs4886992	C	T	NA	-0.0207	0.0033	0.000125539	39.3469
Serum calcium levels	47	rs41278174	A	G	NA	0.0477	0.0077	0.000122439	38.3754
Serum calcium levels	47	rs115800054	G	A	NA	0.0475	0.0079	0.000115346	36.1518
Serum calcium levels	47	rs2298615	T	C	NA	-0.0177	0.003	0.000111064	34.8098
Serum calcium levels	47	rs439332	C	T	NA	-0.0206	0.0035	0.000110527	34.6414
Serum calcium levels	47	rs55772024	A	G	NA	-0.0166	0.0029	0.000104543	32.7655
Serum calcium levels	47	rs4754834	T	G	NA	0.0148	0.0026	0.000103383	32.4022
Serum calcium levels	47	rs339969	A	C	NA	0.0148	0.0026	0.000103383	32.4022
Serum calcium levels	47	rs41274050	T	C	NA	0.0711	0.0126	0.000101595	31.8416
Serum calcium levels	47	rs73167313	T	C	NA	-0.0156	0.0028	9.90397e-05	31.0406
Serum calcium levels	47	rs13379416	T	C	NA	0.0193	0.0035	9.70187e-05	30.4072
Circulating omega-3 fatty acids	49	rs174564	G	A	0.347013	-0.337094	0.00424185	0.0520571	6315.15
Circulating omega-3 fatty acids	49	rs261290	C	T	0.654653	-0.114383	0.00428189	0.00616696	713.583
Circulating omega-3 fatty acids	49	rs1077835	G	A	0.219724	0.126109	0.00491333	0.00569594	658.768
Circulating omega-3 fatty acids	49	rs58542926	T	C	0.074383	-0.171666	0.00775231	0.00424585	490.342
Circulating omega-3 fatty acids	49	rs112875651	A	G	0.392346	-0.0873719	0.00422001	0.0037137	428.656
Circulating omega-3 fatty acids	49	rs1260326	C	T	0.60401	-0.0820592	0.0041534	0.00338284	390.337
Circulating omega-3 fatty acids	49	rs964184	C	G	0.867229	-0.116637	0.00596503	0.00331369	382.331
Circulating omega-3 fatty acids	49	rs72789541	A	T	0.29597	-0.0810999	0.00446068	0.00286614	330.545
Circulating omega-3 fatty acids	49	rs1167998	A	C	0.644674	0.0713574	0.00425038	0.00244492	281.848
Circulating omega-3 fatty acids	49	rs2229738	T	C	0.066009	-0.123611	0.00812402	0.00200911	231.507
Circulating omega-3 fatty acids	49	rs62466318	T	C	0.204178	-0.0721329	0.00506371	0.00176145	202.918
Circulating omega-3 fatty acids	49	rs673335	C	T	0.159762	-0.0669996	0.00554146	0.00126955	146.18
Circulating omega-3 fatty acids	49	rs5112	G	C	0.533736	0.0476852	0.00437178	0.00103349	118.972
Circulating omega-3 fatty acids	49	rs150057262	G	C	0.012278	-0.202446	0.0198262	0.000905841	104.263
Circulating omega-3 fatty acids	49	rs9304381	T	C	0.818434	0.0528854	0.00527814	0.000872241	100.393
Circulating omega-3 fatty acids	49	rs4860987	T	A	0.258609	0.0463493	0.00491057	0.000774091	89.0871
Circulating omega-3 fatty acids	49	rs139974673	C	T	0.025918	0.117987	0.0128075	0.000737437	84.8657
Circulating omega-3 fatty acids	49	rs77960347	G	A	0.013239	0.161749	0.0177574	0.00072097	82.9692
Circulating omega-3 fatty acids	49	rs668948	A	G	0.820205	0.0458591	0.00528382	0.000654601	75.3264
Circulating omega-3 fatty acids	49	rs1973688	T	C	0.282514	-0.0390612	0.00453418	0.00064494	74.214
Circulating omega-3 fatty acids	49	rs140570886	C	T	0.015497	-0.143479	0.0167178	0.000640098	73.6565
Circulating omega-3 fatty acids	49	rs2394976	T	G	0.161648	-0.0461429	0.00550837	0.000609824	70.1707
Circulating omega-3 fatty acids	49	rs9987289	G	A	0.909151	0.0566995	0.00707191	0.000558661	64.2802
Circulating omega-3 fatty acids	49	rs629301	T	G	0.778033	0.0382887	0.00488385	0.000534184	61.4623
Circulating omega-3 fatty acids	49	rs10184054	G	C	0.224107	-0.0361462	0.00486548	0.000479702	55.1908
Circulating omega-3 fatty acids	49	rs16940904	T	C	0.226571	-0.0355285	0.0048772	0.000461231	53.0646
Circulating omega-3 fatty acids	49	rs142158911	A	G	0.116705	-0.0456449	0.0063704	0.000446235	51.3385
Circulating omega-3 fatty acids	49	rs9304644	T	C	0.453549	0.0281335	0.0040844	0.000412399	47.4442
Circulating omega-3 fatty acids	49	rs6882345	A	G	0.632863	0.0288844	0.00421159	0.000408849	47.0356
Circulating omega-3 fatty acids	49	rs55891451	C	A	0.201728	0.0341853	0.00508075	0.000393512	45.2705
Circulating omega-3 fatty acids	49	rs737338	T	C	0.035186	-0.0726631	0.0110354	0.000376872	43.3555
Circulating omega-3 fatty acids	49	rs4000713	A	G	0.295408	-0.0288196	0.00446039	0.000362893	41.7468
Circulating omega-3 fatty acids	49	rs61893661	T	C	0.038841	-0.0671348	0.0104814	0.000356622	41.0251
Circulating omega-3 fatty acids	49	rs117143374	C	T	0.142254	-0.0370966	0.005847	0.00034991	40.2526
Circulating omega-3 fatty acids	49	rs7819706	G	A	0.118291	-0.0396447	0.00628878	0.000345456	39.7402
Circulating omega-3 fatty acids	49	rs6601924	C	T	0.845765	0.0350603	0.00563873	0.000336069	38.6599
Circulating omega-3 fatty acids	49	rs7970695	A	G	0.620549	-0.0253039	0.00419603	0.00031613	36.3656
Circulating omega-3 fatty acids	49	rs1800978	G	C	0.123991	-0.0373414	0.00619432	0.000315909	36.3401
Circulating omega-3 fatty acids	49	rs4418728	T	G	0.450737	-0.0244877	0.00408583	0.000312252	35.9193
Circulating omega-3 fatty acids	49	rs11591147	T	G	0.017465	-0.0922144	0.0154873	0.00030819	35.4518
Circulating omega-3 fatty acids	49	rs11242109	T	G	0.479016	0.0240622	0.0040658	0.000304475	35.0244
Circulating omega-3 fatty acids	49	rs6129624	A	G	0.335237	-0.0257607	0.00437946	0.00030078	34.5992
Circulating omega-3 fatty acids	49	rs7924036	T	G	0.504205	0.0233527	0.00406452	0.00028697	33.0102
Circulating omega-3 fatty acids	49	rs6693447	G	T	0.461686	0.0229488	0.00407772	0.000275341	31.6722
Circulating omega-3 fatty acids	49	rs73109460	A	G	0.123622	-0.0349475	0.006216	0.000274787	31.6084
Circulating omega-3 fatty acids	49	rs11681659	T	C	0.716465	-0.0251255	0.004486	0.000272708	31.3692
Circulating omega-3 fatty acids	49	rs6602911	T	C	0.360079	0.0236425	0.00423262	0.000271242	31.2004
Circulating omega-3 fatty acids	49	rs3130805	A	G	0.175035	-0.029529	0.00533772	0.000266058	30.604
Circulating omega-3 fatty acids	49	rs56213767	G	A	0.598634	-0.0268144	0.0048874	0.000261681	30.1004
Circulating omega-6 fatty acids	71	rs1065853	T	G	0.080578	-0.198623	0.00743767	0.0061632	713.145
Circulating omega-6 fatty acids	71	rs964184	C	G	0.867229	-0.138896	0.00594434	0.00472521	545.965
Circulating omega-6 fatty acids	71	rs261290	C	T	0.654653	-0.0965507	0.00425095	0.00446582	515.859
Circulating omega-6 fatty acids	71	rs1002687	A	G	0.644748	0.090971	0.00421287	0.0040383	466.275
Circulating omega-6 fatty acids	71	rs1077835	G	A	0.219724	0.10126	0.00487783	0.0037334	430.938
Circulating omega-6 fatty acids	71	rs58542926	T	C	0.074383	-0.128057	0.0076883	0.00240661	277.42
Circulating omega-6 fatty acids	71	rs157595	G	A	0.617337	0.0693505	0.00424032	0.00232059	267.482
Circulating omega-6 fatty acids	71	rs77960347	G	A	0.013239	0.275526	0.0176159	0.00212275	244.629
Circulating omega-6 fatty acids	71	rs1260326	C	T	0.60401	-0.0642561	0.00412206	0.00210858	242.992
Circulating omega-6 fatty acids	71	rs112875651	A	G	0.392346	-0.063694	0.00418831	0.00200703	231.266
Circulating omega-6 fatty acids	71	rs142158911	A	G	0.116705	-0.0944019	0.00631781	0.00193772	223.265
Circulating omega-6 fatty acids	71	rs693	A	G	0.520883	0.0597616	0.00403518	0.00190369	219.337
Circulating omega-6 fatty acids	71	rs183130	T	C	0.324072	0.0615133	0.00431123	0.00176715	203.577
Circulating omega-6 fatty acids	71	rs140570886	C	T	0.015497	-0.225635	0.0165858	0.00160675	185.069
Circulating omega-6 fatty acids	71	rs9304381	T	C	0.818434	0.0702336	0.00523609	0.00156208	179.915
Circulating omega-6 fatty acids	71	rs1461729	G	A	0.899221	0.0835465	0.00670616	0.00134781	155.203
Circulating omega-6 fatty acids	71	rs12740374	T	G	0.221071	-0.0572469	0.00485222	0.00120894	139.192
Circulating omega-6 fatty acids	71	rs4704210	C	G	0.374212	0.0467287	0.00416788	0.00109186	125.698
Circulating omega-6 fatty acids	71	rs2740488	C	A	0.265321	-0.0501345	0.00457926	0.00104121	119.86
Circulating omega-6 fatty acids	71	rs11591147	T	G	0.017465	-0.166015	0.0153646	0.00101419	116.747
Circulating omega-6 fatty acids	71	rs6882345	A	G	0.632863	0.0448784	0.00417905	0.00100182	115.322
Circulating omega-6 fatty acids	71	rs34121855	G	T	0.203736	-0.0496474	0.00502625	0.000847701	97.5657
Circulating omega-6 fatty acids	71	rs28383314	C	T	0.622939	0.0388549	0.00415994	0.000758043	87.2388
Circulating omega-6 fatty acids	71	rs907866	A	G	0.443236	-0.0377412	0.00407373	0.000745811	85.8301
Circulating omega-6 fatty acids	71	rs56322906	A	G	0.035157	-0.100371	0.0109592	0.000728867	83.8786
Circulating omega-6 fatty acids	71	rs1973688	T	C	0.282514	-0.0381478	0.00450142	0.00062413	71.8178
Circulating omega-6 fatty acids	71	rs13108218	G	A	0.615417	-0.035165	0.00417574	0.000616301	70.9164
Circulating omega-6 fatty acids	71	rs4299376	T	G	0.676279	-0.0353905	0.00431976	0.00058332	67.1192
Circulating omega-6 fatty acids	71	rs115478735	T	A	0.183315	0.0422787	0.00521674	0.000570825	65.6806
Circulating omega-6 fatty acids	71	rs1883711	C	G	0.031191	0.0922513	0.0118528	0.000526478	60.5753
Circulating omega-6 fatty acids	71	rs486142	A	G	0.517266	0.0304963	0.00404787	0.000493325	56.7589
Circulating omega-6 fatty acids	71	rs72997616	A	C	0.094064	-0.051564	0.00694288	0.000479415	55.1577
Circulating omega-6 fatty acids	71	rs2844795	T	C	0.5194	0.029503	0.00401784	0.000468651	53.9187
Circulating omega-6 fatty acids	71	rs7139079	A	G	0.592501	-0.0297379	0.00411541	0.00045384	52.214
Circulating omega-6 fatty acids	71	rs36018387	T	C	0.105092	-0.0467836	0.00659724	0.000437098	50.2869
Circulating omega-6 fatty acids	71	rs4766578	A	T	0.503267	0.0277794	0.00404125	0.000410716	47.2505
Circulating omega-6 fatty acids	71	rs1692821	T	C	0.286985	0.0303388	0.0044618	0.000401891	46.2348
Circulating omega-6 fatty acids	71	rs6471717	A	G	0.663091	-0.0290285	0.00427754	0.000400307	46.0525
Circulating omega-6 fatty acids	71	rs4008004	A	C	0.221842	0.0329594	0.00487542	0.000397254	45.7011
Circulating omega-6 fatty acids	71	rs150057262	G	C	0.012278	-0.132462	0.0196625	0.000394493	45.3835
Circulating omega-6 fatty acids	71	rs12208357	T	C	0.069981	0.0530538	0.00793158	0.000388911	44.741
Circulating omega-6 fatty acids	71	rs3817335	A	T	0.350559	-0.0277621	0.00421464	0.00037716	43.3886
Circulating omega-6 fatty acids	71	rs534417	G	A	0.875005	0.0390397	0.00607823	0.000358599	41.2526
Circulating omega-6 fatty acids	71	rs1800961	T	C	0.030192	-0.0744567	0.0117812	0.000347203	39.9412
Circulating omega-6 fatty acids	71	rs1672907	A	G	0.503534	-0.0255685	0.00405226	0.000346076	39.8115
Circulating omega-6 fatty acids	71	rs525302	G	C	0.94537	-0.0556661	0.00888603	0.000341133	39.2427
Circulating omega-6 fatty acids	71	rs11239588	G	A	0.268139	0.0289183	0.00462239	0.000340228	39.1386
Circulating omega-6 fatty acids	71	rs4876611	G	A	0.720787	0.0278208	0.00449379	0.000333177	38.3271
Circulating omega-6 fatty acids	71	rs6602911	T	C	0.360079	0.0257493	0.00420044	0.000326667	37.578
Circulating omega-6 fatty acids	71	rs5754102	A	C	0.183245	-0.0316	0.00527441	0.00031203	35.8938
Circulating omega-6 fatty acids	71	rs2179372	G	C	0.550689	0.0241254	0.00404629	0.000309034	35.549
Circulating omega-6 fatty acids	71	rs4860948	A	T	0.244353	0.027907	0.00470731	0.00030553	35.1458
Circulating omega-6 fatty acids	71	rs2245793	C	T	0.901799	0.0397588	0.00676873	0.000299935	34.502
Circulating omega-6 fatty acids	71	rs59774409	T	C	0.083062	0.0425086	0.00728304	0.000296146	34.066
Circulating omega-6 fatty acids	71	rs2241212	A	T	0.504438	0.0240015	0.00413037	0.000293547	33.7669
Circulating omega-6 fatty acids	71	rs35106244	T	C	0.462194	0.0241048	0.00415325	0.000292826	33.684
Circulating omega-6 fatty acids	71	rs4921913	T	C	0.779146	-0.0278612	0.0048616	0.000285511	32.8423
Circulating omega-6 fatty acids	71	rs9616847	T	A	0.388327	0.023821	0.00415851	0.000285251	32.8123
Circulating omega-6 fatty acids	71	rs2378390	A	G	0.140871	-0.0333321	0.00581966	0.000285175	32.8037
Circulating omega-6 fatty acids	71	rs2986164	A	G	0.535856	-0.0250071	0.00440965	0.000279578	32.1596
Circulating omega-6 fatty acids	71	rs3770586	T	C	0.48397	-0.0229674	0.00405156	0.00027936	32.1345
Circulating omega-6 fatty acids	71	rs75406471	A	G	0.154684	-0.0314077	0.00559075	0.000274359	31.5591
Circulating omega-6 fatty acids	71	rs740516	G	C	0.151132	-0.0315718	0.00565892	0.000270595	31.1261
Circulating omega-6 fatty acids	71	rs6934962	T	C	0.400489	0.0228258	0.00411241	0.000267824	30.8072
Circulating omega-6 fatty acids	71	rs4439799	T	C	0.502274	0.0224228	0.00404559	0.000267058	30.7191
Circulating omega-6 fatty acids	71	rs7831074	G	C	0.759127	0.0278428	0.00504852	0.000264417	30.4152
Circulating omega-6 fatty acids	71	rs11206517	G	T	0.033014	0.061821	0.0112896	0.00026068	29.9852
Circulating omega-6 fatty acids	71	rs9271947	T	A	0.379452	0.0238789	0.00437412	0.000259084	29.8016
Circulating omega-6 fatty acids	71	rs76735376	A	G	0.011751	-0.105772	0.0197738	0.000248748	28.6124
Circulating omega-6 fatty acids	71	rs78439586	A	G	0.058351	0.0474811	0.00897923	0.000243088	27.9612
Circulating omega-6 fatty acids	71	rs141469619	G	A	0.01014	0.110551	0.0213113	0.000233943	26.909
Bioavailable testosterone levels (men)	96	rs56196860	C	A	0.968484	-0.321256	0.00870234	0.007565	1362.78
Bioavailable testosterone levels (men)	96	rs113017476	G	A	0.96077	-0.182427	0.00789849	0.0029749	533.44
Bioavailable testosterone levels (men)	96	rs7912521	T	C	0.584412	-0.061199	0.00308282	0.00219944	394.083
Bioavailable testosterone levels (men)	96	rs9986829	G	A	0.493135	-0.0556073	0.00305395	0.00185102	331.539
Bioavailable testosterone levels (men)	96	rs2035837	T	C	0.852191	0.07286	0.00429313	0.00160845	288.022
Bioavailable testosterone levels (men)	96	rs115260227	A	G	0.988061	0.227147	0.0146193	0.0013485	241.41
Bioavailable testosterone levels (men)	96	rs9322822	C	T	0.6785	0.0487092	0.00325272	0.00125274	224.246
Bioavailable testosterone levels (men)	96	rs12796488	C	A	0.823117	0.0560936	0.00398259	0.00110838	198.377
Bioavailable testosterone levels (men)	96	rs10892924	A	T	0.432135	-0.0393968	0.00309245	0.000906982	162.297
Bioavailable testosterone levels (men)	96	rs17703883	T	C	0.744735	-0.0442784	0.00350043	0.000894188	160.006
Bioavailable testosterone levels (men)	96	rs17612778	C	A	0.656744	-0.0402085	0.00320761	0.000878147	157.133
Bioavailable testosterone levels (men)	96	rs1264300	A	G	0.646589	-0.0379393	0.00318367	0.000793695	142.01
Bioavailable testosterone levels (men)	96	rs11703376	C	T	0.730338	-0.0396526	0.00344869	0.000738908	132.2
Bioavailable testosterone levels (men)	96	rs2764772	T	A	0.66595	-0.0370436	0.003233	0.000733791	131.283
Bioavailable testosterone levels (men)	96	rs35737316	C	T	0.75431	-0.0402393	0.00354903	0.000718531	128.551
Bioavailable testosterone levels (men)	96	rs12944649	A	G	0.801268	-0.0408754	0.00382485	0.000638402	114.206
Bioavailable testosterone levels (men)	96	rs71529289	C	T	0.748102	0.0359428	0.00347805	0.000596993	106.794
Bioavailable testosterone levels (men)	96	rs1898003	G	T	0.427163	0.0316385	0.0030919	0.000585333	104.707
Bioavailable testosterone levels (men)	96	rs66956368	T	A	0.702703	0.0335677	0.00351101	0.000511015	91.4059
Bioavailable testosterone levels (men)	96	rs2668776	C	T	0.469281	0.0292238	0.00305978	0.000509974	91.2196
Bioavailable testosterone levels (men)	96	rs7758796	G	A	0.548204	-0.029093	0.00307465	0.000500546	89.5325
Bioavailable testosterone levels (men)	96	rs6718154	C	T	0.725245	-0.0322455	0.00340933	0.000500103	89.4531
Bioavailable testosterone levels (men)	96	rs2090409	C	A	0.684057	0.0309321	0.0032844	0.00049587	88.6956
Bioavailable testosterone levels (men)	96	rs7679843	C	G	0.905018	-0.0501614	0.00533198	0.000494793	88.5029
Bioavailable testosterone levels (men)	96	rs8061590	A	G	0.59747	0.0288317	0.00310775	0.000481189	86.0684
Bioavailable testosterone levels (men)	96	rs4562360	A	G	0.243053	-0.0323526	0.00355024	0.000464277	83.0421
Bioavailable testosterone levels (men)	96	rs2011425	T	G	0.920385	0.0502524	0.00565644	0.000441277	78.9264
Bioavailable testosterone levels (men)	96	rs1812755	T	C	0.800056	0.033863	0.00385917	0.000430479	76.9942
Bioavailable testosterone levels (men)	96	rs618888	T	G	0.283443	0.0284465	0.0033428	0.00040489	72.4156
Bioavailable testosterone levels (men)	96	rs2180833	T	C	0.613013	-0.0267426	0.00315498	0.000401713	71.8471
Bioavailable testosterone levels (men)	96	rs6486542	C	T	0.570571	0.0261149	0.00309397	0.000398334	71.2426
Bioavailable testosterone levels (men)	96	rs12410063	C	T	0.443973	0.0256367	0.00306688	0.000390694	69.8756
Bioavailable testosterone levels (men)	96	rs3742223	T	C	0.903396	0.0433217	0.00521873	0.000385292	68.9091
Bioavailable testosterone levels (men)	96	rs6766859	C	T	0.371607	-0.0260999	0.00316599	0.000379988	67.9601
Bioavailable testosterone levels (men)	96	rs7265992	G	A	0.821159	0.0317217	0.00402147	0.000347911	62.2212
Bioavailable testosterone levels (men)	96	rs10982156	T	A	0.930455	-0.0477036	0.00622867	0.000327979	58.6552
Bioavailable testosterone levels (men)	96	rs9824196	G	T	0.279104	-0.025986	0.00339312	0.000327955	58.651
Bioavailable testosterone levels (men)	96	rs950716	A	G	0.862619	0.0336833	0.00442472	0.000324036	57.9499
Bioavailable testosterone levels (men)	96	rs13072540	A	C	0.547515	0.0232478	0.00306817	0.000321027	57.4116
Bioavailable testosterone levels (men)	96	rs79861271	G	A	0.893998	0.0373612	0.00493296	0.000320748	57.3616
Bioavailable testosterone levels (men)	96	rs7496293	C	T	0.437476	-0.0233129	0.00308145	0.000320051	57.2371
Bioavailable testosterone levels (men)	96	rs6551280	T	C	0.152757	0.0319465	0.00423176	0.000318671	56.9901
Bioavailable testosterone levels (men)	96	rs112217694	G	C	0.94227	0.0494985	0.00656267	0.000318098	56.8877
Bioavailable testosterone levels (men)	96	rs4456955	T	C	0.848803	0.0312932	0.00424338	0.000304103	54.384
Bioavailable testosterone levels (men)	96	rs2038695	C	A	0.449673	0.0227854	0.00308986	0.000304074	54.379
Bioavailable testosterone levels (men)	96	rs145359938	G	C	0.975889	0.077646	0.0106751	0.00029583	52.9041
Bioavailable testosterone levels (men)	96	rs8076703	C	T	0.295865	0.0238709	0.00333901	0.000285795	51.109
Bioavailable testosterone levels (men)	96	rs3774577	C	T	0.605083	0.0221705	0.00312244	0.000281914	50.4148
Bioavailable testosterone levels (men)	96	rs10279715	A	G	0.537882	0.0217388	0.00306173	0.000281897	50.4118
Bioavailable testosterone levels (men)	96	rs2438086	A	G	0.42417	-0.0218279	0.00307572	0.000281633	50.3646
Bioavailable testosterone levels (men)	96	rs4919686	A	C	0.710312	0.0234107	0.00335461	0.000272334	48.7012
Bioavailable testosterone levels (men)	96	rs12810788	G	A	0.20114	0.0270491	0.0038809	0.000271643	48.5776
Bioavailable testosterone levels (men)	96	rs59698523	T	C	0.546597	-0.0203103	0.00305582	0.000247028	44.1746
Bioavailable testosterone levels (men)	96	rs12682723	G	A	0.571819	0.0205136	0.00309041	0.000246389	44.0602
Bioavailable testosterone levels (men)	96	rs2631864	A	G	0.896375	-0.0331054	0.00501603	0.000243583	43.5585
Bioavailable testosterone levels (men)	96	rs4872310	G	A	0.752744	0.0231059	0.00352473	0.000240307	42.9724
Bioavailable testosterone levels (men)	96	rs532041	G	A	0.438183	0.0200539	0.00306454	0.000239463	42.8215
Bioavailable testosterone levels (men)	96	rs72774885	T	C	0.834212	-0.0268849	0.00417447	0.000231947	41.4772
Bioavailable testosterone levels (men)	96	rs296390	C	A	0.164234	-0.0261097	0.00411278	0.000225378	40.3021
Bioavailable testosterone levels (men)	96	rs1178947	T	C	0.795651	0.0238711	0.00378982	0.000221864	39.6737
Bioavailable testosterone levels (men)	96	rs10809396	C	T	0.718136	0.0212858	0.0033815	0.000221585	39.6238
Bioavailable testosterone levels (men)	96	rs6521	G	C	0.432781	-0.0193524	0.00307954	0.00022084	39.4905
Bioavailable testosterone levels (men)	96	rs2961853	T	C	0.531329	-0.0191152	0.00305362	0.000219133	39.1853
Bioavailable testosterone levels (men)	96	rs62041532	T	G	0.787381	-0.0233361	0.00372844	0.00021907	39.174
Bioavailable testosterone levels (men)	96	rs58879558	T	C	0.770108	-0.0225798	0.00361103	0.000218655	39.0997
Bioavailable testosterone levels (men)	96	rs7123283	C	T	0.524919	0.0189104	0.00306106	0.000213423	38.1639
Bioavailable testosterone levels (men)	96	rs34265755	T	G	0.458017	-0.0188893	0.0030602	0.000213067	38.1002
Bioavailable testosterone levels (men)	96	rs13835	C	A	0.575792	-0.0189802	0.00308562	0.000211593	37.8366
Bioavailable testosterone levels (men)	96	rs4938576	T	G	0.413076	-0.018992	0.00308894	0.000211401	37.8022
Bioavailable testosterone levels (men)	96	rs6729954	A	T	0.565232	-0.0189552	0.00309055	0.000210363	37.6167
Bioavailable testosterone levels (men)	96	rs826386	T	C	0.655132	0.0195218	0.00322194	0.000205301	36.7113
Bioavailable testosterone levels (men)	96	rs79310511	A	G	0.951862	-0.0433605	0.00717031	0.000204503	36.5686
Bioavailable testosterone levels (men)	96	rs28613899	G	C	0.564449	0.018583	0.00307697	0.000203973	36.4737
Bioavailable testosterone levels (men)	96	rs72664935	T	C	0.424567	-0.0186769	0.00309656	0.000203441	36.3786
Bioavailable testosterone levels (men)	96	rs61932784	C	A	0.783141	0.022236	0.00370843	0.000201058	35.9524
Bioavailable testosterone levels (men)	96	rs55765314	C	A	0.838058	0.0247992	0.00414095	0.000200569	35.865
Bioavailable testosterone levels (men)	96	rs34192788	T	A	0.690326	0.0198155	0.00332811	0.000198246	35.4495
Bioavailable testosterone levels (men)	96	rs34040779	T	C	0.924329	0.0348252	0.00591069	0.000194135	34.7141
Bioavailable testosterone levels (men)	96	rs71519251	G	A	0.833135	-0.0240397	0.00414069	0.000188498	33.706
Bioavailable testosterone levels (men)	96	rs11751920	G	C	0.978246	0.0605865	0.0104533	0.000187862	33.5923
Bioavailable testosterone levels (men)	96	rs1049414	C	T	0.310195	-0.0204854	0.00354701	0.000186535	33.3549
Bioavailable testosterone levels (men)	96	rs7439366	T	C	0.544042	0.0175218	0.00304876	0.000184717	33.0298
Bioavailable testosterone levels (men)	96	rs1060211	G	A	0.167259	0.0233161	0.00408472	0.000182215	32.5823
Bioavailable testosterone levels (men)	96	rs2049048	G	A	0.850685	0.0272362	0.00477299	0.0001821	32.5617
Bioavailable testosterone levels (men)	96	rs3020421	G	A	0.672806	0.0185099	0.0032529	0.000181077	32.3789
Bioavailable testosterone levels (men)	96	rs146454382	G	A	0.978102	-0.0602135	0.0106013	0.000180413	32.26
Bioavailable testosterone levels (men)	96	rs4483209	G	T	0.528013	-0.0173447	0.00305782	0.000179932	32.174
Bioavailable testosterone levels (men)	96	rs2327121	G	C	0.34291	-0.0181409	0.00322022	0.000177478	31.7352
Bioavailable testosterone levels (men)	96	rs3733897	A	G	0.866116	0.0250318	0.00445982	0.000176177	31.5025
Bioavailable testosterone levels (men)	96	rs4503095	G	A	0.910348	0.0300118	0.0053541	0.000175716	31.42
Bioavailable testosterone levels (men)	96	rs11591349	A	T	0.567979	0.017234	0.00307726	0.000175406	31.3645
Bioavailable testosterone levels (men)	96	rs7454964	T	C	0.428414	0.0171983	0.00308619	0.000173671	31.0542
Bioavailable testosterone levels (men)	96	rs61762319	A	G	0.970858	-0.0499764	0.00903644	0.000171056	30.5865
Bioavailable testosterone levels (men)	96	rs10510939	T	C	0.625443	-0.0173999	0.00315755	0.000169823	30.366
Bioavailable testosterone levels (men)	96	rs7915430	T	G	0.797851	0.020841	0.00379473	0.000168686	30.1627
Bioavailable testosterone levels (men)	96	rs6969819	A	C	0.639261	-0.0174253	0.00319077	0.000166791	29.8239
Serum 25-Hydroxyvitamin D levels	119	rs11723621	G	A	0.291123	-0.18693	0.002121	0.0158495	7767.39
Serum 25-Hydroxyvitamin D levels	119	rs117913124	A	G	0.027583	-0.354126	0.005937	0.00731802	3557.79
Serum 25-Hydroxyvitamin D levels	119	rs12793530	A	G	0.781717	0.106045	0.002355	0.00420308	2027.67
Serum 25-Hydroxyvitamin D levels	119	rs12291662	C	T	0.353182	-0.046333	0.002023	0.00108687	524.55
Serum 25-Hydroxyvitamin D levels	119	rs112285002	T	C	0.159529	0.060321	0.002701	0.00104886	498.754
Serum 25-Hydroxyvitamin D levels	119	rs10859995	C	T	0.581322	-0.039396	0.001971	0.000829231	399.511
Serum 25-Hydroxyvitamin D levels	119	rs61816761	A	G	0.023096	0.125479	0.006905	0.000694596	330.227
Serum 25-Hydroxyvitamin D levels	119	rs6127099	T	A	0.279034	-0.036797	0.002219	0.000569792	274.985
Serum 25-Hydroxyvitamin D levels	119	rs115045402	A	G	0.026334	0.10713	0.006843	0.000507587	245.091
Serum 25-Hydroxyvitamin D levels	119	rs7699711	T	G	0.454848	-0.02864	0.001949	0.000452583	215.934
Serum 25-Hydroxyvitamin D levels	119	rs964184	C	G	0.863547	0.03977	0.002858	0.000403337	193.635
Serum 25-Hydroxyvitamin D levels	119	rs2011425	G	T	0.07939	-0.046356	0.00361	0.000341559	164.891
Serum 25-Hydroxyvitamin D levels	119	rs1800588	T	C	0.21461	-0.029769	0.002366	0.000328008	158.306
Serum 25-Hydroxyvitamin D levels	119	rs8018720	C	G	0.820235	-0.031949	0.002546	0.000327889	157.469
Serum 25-Hydroxyvitamin D levels	119	rs261291	C	T	0.35583	-0.022414	0.002033	0.000252053	121.552
Serum 25-Hydroxyvitamin D levels	119	rs7828742	G	A	0.596853	-0.02193	0.00199	0.000252319	121.442
Serum 25-Hydroxyvitamin D levels	119	rs10426	A	G	0.213371	0.025226	0.002382	0.000234117	112.153
Serum 25-Hydroxyvitamin D levels	119	rs1168104	G	A	0.642172	-0.02124	0.002027	0.000228185	109.799
Serum 25-Hydroxyvitamin D levels	119	rs3750296	C	G	0.341423	-0.020818	0.002042	0.000215518	103.936
Serum 25-Hydroxyvitamin D levels	119	rs11127048	A	G	0.616569	0.018107	0.002038	0.000165495	78.9374
Serum 25-Hydroxyvitamin D levels	119	rs58542926	T	C	0.075847	0.032488	0.00367	0.000162355	78.3632
Serum 25-Hydroxyvitamin D levels	119	rs1972994	T	A	0.64702	-0.017509	0.002036	0.000153719	73.9546
Serum 25-Hydroxyvitamin D levels	119	rs28364331	G	A	0.018845	0.061386	0.007186	0.000151182	72.973
Serum 25-Hydroxyvitamin D levels	119	rs1800775	A	C	0.486317	-0.016619	0.00195	0.000151634	72.6338
Serum 25-Hydroxyvitamin D levels	119	rs2172215	T	G	0.599763	-0.016661	0.001985	0.000146368	70.4497
Serum 25-Hydroxyvitamin D levels	119	rs7528419	G	A	0.224958	0.019031	0.002321	0.000139338	67.2312
Serum 25-Hydroxyvitamin D levels	119	rs2229742	C	G	0.103928	-0.025738	0.00319	0.000134881	65.0978
Serum 25-Hydroxyvitamin D levels	119	rs2245133	C	T	0.16631	-0.020883	0.002621	0.00013253	63.4819
Serum 25-Hydroxyvitamin D levels	119	rs1792214	G	T	0.332173	0.016276	0.002051	0.000130578	62.9741
Serum 25-Hydroxyvitamin D levels	119	rs11264360	A	T	0.24292	0.018008	0.002286	0.000128623	62.055
Serum 25-Hydroxyvitamin D levels	119	rs73015021	G	A	0.121031	0.023034	0.002983	0.000123549	59.6253
Serum 25-Hydroxyvitamin D levels	119	rs445908	T	C	0.145073	-0.021143	0.002753	0.000122218	58.9819
Serum 25-Hydroxyvitamin D levels	119	rs157595	G	A	0.614127	-0.015581	0.00205	0.00012003	57.7672
Serum 25-Hydroxyvitamin D levels	119	rs11542462	A	G	0.133941	-0.0218	0.002875	0.000120566	57.4957
Serum 25-Hydroxyvitamin D levels	119	rs1149605	C	T	0.171453	0.01928	0.002577	0.000115993	55.9736
Serum 25-Hydroxyvitamin D levels	119	rs17765311	C	A	0.344611	-0.01515	0.002047	0.000113596	54.7757
Serum 25-Hydroxyvitamin D levels	119	rs1229984	C	T	0.973099	-0.046854	0.006481	0.000110024	52.2646
Serum 25-Hydroxyvitamin D levels	119	rs2847500	A	G	0.124391	-0.021129	0.002949	0.000106367	51.3342
Serum 25-Hydroxyvitamin D levels	119	rs1011468	A	G	0.475748	-0.013795	0.001946	0.000104287	50.2523
Serum 25-Hydroxyvitamin D levels	119	rs10793129	A	G	0.090078	0.024492	0.003468	0.00010577	49.8756
Serum 25-Hydroxyvitamin D levels	119	rs7412	T	C	0.082333	0.025011	0.003545	0.000103134	49.7769
Serum 25-Hydroxyvitamin D levels	119	rs2909218	T	C	0.792744	0.016894	0.002418	0.000101625	48.8147
Serum 25-Hydroxyvitamin D levels	119	rs3814995	T	C	0.31224	-0.014733	0.002109	0.00010118	48.8009
Serum 25-Hydroxyvitamin D levels	119	rs2074735	C	G	0.064197	0.027256	0.003969	9.77105e-05	47.1585
Serum 25-Hydroxyvitamin D levels	119	rs12317268	G	A	0.151589	-0.018528	0.002717	9.70857e-05	46.5025
Serum 25-Hydroxyvitamin D levels	119	rs1047891	A	C	0.316449	-0.014168	0.002088	9.54607e-05	46.042
Serum 25-Hydroxyvitamin D levels	119	rs7178572	G	A	0.711051	-0.01449	0.002151	9.47403e-05	45.3789
Serum 25-Hydroxyvitamin D levels	119	rs7691791	T	C	0.297894	-0.014182	0.002112	9.34819e-05	45.0905
Serum 25-Hydroxyvitamin D levels	119	rs7519574	A	G	0.181694	0.016991	0.002536	9.37172e-05	44.8888
Serum 25-Hydroxyvitamin D levels	119	rs867772	G	A	0.681808	-0.013838	0.002091	9.10692e-05	43.7962
Serum 25-Hydroxyvitamin D levels	119	rs1858889	C	A	0.50084	0.012836	0.001942	9.06864e-05	43.6877
Serum 25-Hydroxyvitamin D levels	119	rs804280	A	C	0.581959	0.013033	0.001978	9.06393e-05	43.4145
Serum 25-Hydroxyvitamin D levels	119	rs4364259	A	G	0.205042	0.015798	0.002422	8.81745e-05	42.5455
Serum 25-Hydroxyvitamin D levels	119	rs10085881	C	T	0.284529	-0.014073	0.002165	8.75964e-05	42.2528
Serum 25-Hydroxyvitamin D levels	119	rs7569755	A	G	0.292374	0.013923	0.002142	8.7601e-05	42.2498
Serum 25-Hydroxyvitamin D levels	119	rs6724965	G	A	0.171608	-0.016541	0.002573	8.56486e-05	41.3278
Serum 25-Hydroxyvitamin D levels	119	rs10887718	T	C	0.527362	-0.012476	0.001946	8.53399e-05	41.102
Serum 25-Hydroxyvitamin D levels	119	rs77924615	A	G	0.197773	-0.015792	0.002464	8.51316e-05	41.0763
Serum 25-Hydroxyvitamin D levels	119	rs11591147	T	G	0.01799	0.046744	0.007316	8.45798e-05	40.8228
Serum 25-Hydroxyvitamin D levels	119	rs7012814	A	G	0.474299	0.012469	0.00196	8.39927e-05	40.4715
Serum 25-Hydroxyvitamin D levels	119	rs12997242	A	G	0.437687	-0.012512	0.001972	8.36782e-05	40.2567
Serum 25-Hydroxyvitamin D levels	119	rs56044892	T	C	0.2107	0.015388	0.00244	8.24332e-05	39.7725
Serum 25-Hydroxyvitamin D levels	119	rs7148857	G	C	0.325936	-0.013277	0.002122	8.41238e-05	39.1478
Serum 25-Hydroxyvitamin D levels	119	rs61747728	T	C	0.038151	0.031656	0.005074	8.06459e-05	38.9233
Serum 25-Hydroxyvitamin D levels	119	rs523583	C	A	0.469219	0.012174	0.001963	8.02991e-05	38.4613
Serum 25-Hydroxyvitamin D levels	119	rs117953880	A	G	0.02116	-0.042396	0.006847	7.94357e-05	38.3396
Serum 25-Hydroxyvitamin D levels	119	rs34726834	T	C	0.253615	0.013824	0.002239	7.90158e-05	38.1204
Serum 25-Hydroxyvitamin D levels	119	rs77586302	A	G	0.034981	0.032764	0.005307	7.89702e-05	38.1148
Serum 25-Hydroxyvitamin D levels	119	rs80106338	T	C	0.070397	-0.023538	0.003824	7.85021e-05	37.888
Serum 25-Hydroxyvitamin D levels	119	rs6698680	G	A	0.464195	-0.011928	0.001947	7.7887e-05	37.532
Serum 25-Hydroxyvitamin D levels	119	rs2037511	A	G	0.165391	0.016025	0.002618	7.76438e-05	37.4675
Serum 25-Hydroxyvitamin D levels	119	rs6438900	G	C	0.260706	0.013584	0.002221	7.75492e-05	37.4073
Serum 25-Hydroxyvitamin D levels	119	rs8091117	A	C	0.065396	-0.024071	0.003943	7.78075e-05	37.2677
Serum 25-Hydroxyvitamin D levels	119	rs71383766	T	C	0.419574	0.012569	0.002065	7.78194e-05	37.0476
Serum 25-Hydroxyvitamin D levels	119	rs4121823	A	T	0.838088	-0.016268	0.002681	7.66996e-05	36.8191
Serum 25-Hydroxyvitamin D levels	119	rs7718395	G	C	0.319522	0.012632	0.002096	7.53138e-05	36.3212
Serum 25-Hydroxyvitamin D levels	119	rs147247240	T	G	0.81959	0.016578	0.002753	7.75883e-05	36.2619
Serum 25-Hydroxyvitamin D levels	119	rs77532868	T	C	0.053725	0.025802	0.00431	7.42557e-05	35.8385
Serum 25-Hydroxyvitamin D levels	119	rs532436	A	G	0.184388	-0.015051	0.002515	7.51153e-05	35.814
Serum 25-Hydroxyvitamin D levels	119	rs75741381	G	C	0.150645	-0.016339	0.002731	7.41748e-05	35.7936
Serum 25-Hydroxyvitamin D levels	119	rs960596	T	C	0.339588	0.012414	0.002076	7.50429e-05	35.7575
Serum 25-Hydroxyvitamin D levels	119	rs10500798	A	T	0.115458	-0.018273	0.003058	7.39878e-05	35.7061
Serum 25-Hydroxyvitamin D levels	119	rs8103262	C	T	0.305004	0.012519	0.002114	7.27125e-05	35.0693
Serum 25-Hydroxyvitamin D levels	119	rs10818769	G	C	0.856966	-0.016972	0.00287	7.55192e-05	34.9704
Serum 25-Hydroxyvitamin D levels	119	rs10127775	T	A	0.604643	0.011801	0.001997	7.34277e-05	34.9204
Serum 25-Hydroxyvitamin D levels	119	rs8063706	T	A	0.272828	0.012968	0.002198	7.21649e-05	34.8088
Serum 25-Hydroxyvitamin D levels	119	rs7632342	T	G	0.268808	-0.013496	0.00229	7.28253e-05	34.7326
Serum 25-Hydroxyvitamin D levels	119	rs72897736	A	T	0.129967	0.017369	0.002953	7.16885e-05	34.5956
Serum 25-Hydroxyvitamin D levels	119	rs7724488	G	A	0.432626	0.011689	0.001988	7.26189e-05	34.5717
Serum 25-Hydroxyvitamin D levels	119	rs78649910	A	T	0.110004	-0.018331	0.003122	7.14357e-05	34.475
Serum 25-Hydroxyvitamin D levels	119	rs55886116	T	G	0.200874	0.014479	0.002478	7.2404e-05	34.1407
Serum 25-Hydroxyvitamin D levels	119	rs6773343	T	C	0.720232	0.01268	0.002171	7.09655e-05	34.1128
Serum 25-Hydroxyvitamin D levels	119	rs9668081	T	C	0.47058	0.0116	0.001988	7.22056e-05	34.0472
Serum 25-Hydroxyvitamin D levels	119	rs12196316	C	T	0.301136	-0.01242	0.00213	7.04937e-05	34.0003
Serum 25-Hydroxyvitamin D levels	119	rs12462826	A	G	0.371101	-0.011799	0.002029	7.09036e-05	33.8162
Serum 25-Hydroxyvitamin D levels	119	rs9569235	C	A	0.284762	-0.012727	0.002189	7.17437e-05	33.8033
Serum 25-Hydroxyvitamin D levels	119	rs149476680	T	C	0.013415	0.050887	0.008756	7.02403e-05	33.7754
Serum 25-Hydroxyvitamin D levels	119	rs13022972	G	A	0.545302	-0.012662	0.002185	7.04847e-05	33.5815
Serum 25-Hydroxyvitamin D levels	119	rs76008611	C	A	0.057431	0.024168	0.004179	6.92978e-05	33.4453
Serum 25-Hydroxyvitamin D levels	119	rs942380	G	A	0.594833	0.011434	0.001981	6.92028e-05	33.3139
Serum 25-Hydroxyvitamin D levels	119	rs13284054	C	T	0.124389	0.01727	0.002998	6.87625e-05	33.1833
Serum 25-Hydroxyvitamin D levels	119	rs1396206	T	A	0.516522	-0.01124	0.001961	6.8211e-05	32.853
Serum 25-Hydroxyvitamin D levels	119	rs9476310	T	C	0.511302	0.011133	0.001948	6.78122e-05	32.6621
Serum 25-Hydroxyvitamin D levels	119	rs466360	A	G	0.392078	-0.011398	0.001996	6.76424e-05	32.6088
Serum 25-Hydroxyvitamin D levels	119	rs4616820	T	C	0.465968	-0.01104	0.001946	6.6797e-05	32.1848
Serum 25-Hydroxyvitamin D levels	119	rs17114765	G	T	0.629011	-0.011604	0.002052	6.80815e-05	31.9786
Serum 25-Hydroxyvitamin D levels	119	rs72661091	A	G	0.062541	0.022681	0.004013	6.61863e-05	31.9436
Serum 25-Hydroxyvitamin D levels	119	rs27774	A	G	0.292475	-0.012072	0.002138	6.60952e-05	31.8817
Serum 25-Hydroxyvitamin D levels	119	rs7316878	C	T	0.434381	0.011727	0.002087	6.64636e-05	31.5738
Serum 25-Hydroxyvitamin D levels	119	rs11830764	C	G	0.067658	0.021939	0.003907	6.57772e-05	31.5315
Serum 25-Hydroxyvitamin D levels	119	rs1800440	C	T	0.186202	-0.014006	0.002498	6.5635e-05	31.437
Serum 25-Hydroxyvitamin D levels	119	rs6954700	A	G	0.392005	-0.011159	0.002006	6.43046e-05	30.9447
Serum 25-Hydroxyvitamin D levels	119	rs7330	A	C	0.588081	-0.011137	0.002013	6.35864e-05	30.6089
Serum 25-Hydroxyvitamin D levels	119	rs863501	C	G	0.266217	-0.012156	0.002205	6.30034e-05	30.3922
Serum 25-Hydroxyvitamin D levels	119	rs78644250	G	C	0.18209	-0.014573	0.002651	6.33614e-05	30.2188
Serum 25-Hydroxyvitamin D levels	119	rs11500197	A	G	0.26183	-0.012229	0.002227	6.33392e-05	30.1536
Serum 25-Hydroxyvitamin D levels	119	rs9423639	T	C	0.274575	-0.011997	0.002185	6.24975e-05	30.1468
Serum 25-Hydroxyvitamin D levels	119	rs114165349	C	G	0.023438	-0.035506	0.006506	6.17093e-05	29.7834
Serum 25-Hydroxyvitamin D levels	119	rs17651741	A	G	0.193832	-0.013446	0.002465	6.2122e-05	29.7544
Bioavailable testosterone levels (women)	164	rs727428	T	C	0.444254	0.0947823	0.00254019	0.0073316	1392.25
Bioavailable testosterone levels (women)	164	rs45446698	T	G	0.958078	0.161091	0.00634011	0.003413	645.572
Bioavailable testosterone levels (women)	164	rs1050541	T	G	0.44301	0.0486949	0.00261308	0.0018388	347.262
Bioavailable testosterone levels (women)	164	rs117387630	C	T	0.978018	-0.136661	0.00899962	0.00122175	230.588
Bioavailable testosterone levels (women)	164	rs11653686	C	T	0.913205	0.0656834	0.0044863	0.00113583	214.353
Bioavailable testosterone levels (women)	164	rs6684361	T	C	0.69303	-0.0395286	0.00275514	0.00109077	205.841
Bioavailable testosterone levels (women)	164	rs687339	C	T	0.227026	-0.0395716	0.00302296	0.000908198	171.355
Bioavailable testosterone levels (women)	164	rs1934923	T	C	0.220677	-0.0394584	0.00305768	0.000882641	166.529
Bioavailable testosterone levels (women)	164	rs590097	T	G	0.353532	-0.0339639	0.00264883	0.000871407	164.408
Bioavailable testosterone levels (women)	164	rs61856128	C	A	0.703561	0.0346	0.00279843	0.000810296	152.869
Bioavailable testosterone levels (women)	164	rs10822163	C	G	0.527229	0.0310537	0.0025378	0.000793669	149.729
Bioavailable testosterone levels (women)	164	rs58072681	T	C	0.929977	-0.0610878	0.00499767	0.000791958	149.406
Bioavailable testosterone levels (women)	164	rs4149056	T	C	0.848777	-0.0425623	0.00353694	0.000767598	144.807
Bioavailable testosterone levels (women)	164	rs112635299	G	T	0.979033	0.102348	0.0088592	0.000707514	133.464
Bioavailable testosterone levels (women)	164	rs117327231	C	A	0.977099	-0.0971595	0.00847888	0.000696087	131.307
Bioavailable testosterone levels (women)	164	rs6967728	A	G	0.184642	0.0364203	0.00326658	0.000659002	124.307
Bioavailable testosterone levels (women)	164	rs114165349	G	C	0.976304	-0.0930986	0.008356	0.000658076	124.132
Bioavailable testosterone levels (women)	164	rs2160348	T	C	0.263929	-0.0318805	0.00287981	0.0006497	122.551
Bioavailable testosterone levels (women)	164	rs629042	G	C	0.392999	-0.0284066	0.00260543	0.0006302	118.871
Bioavailable testosterone levels (women)	164	rs2152318	C	T	0.755294	-0.0317947	0.00293732	0.000621169	117.166
Bioavailable testosterone levels (women)	164	rs7183977	T	C	0.65229	-0.0285915	0.0026794	0.000603683	113.866
Bioavailable testosterone levels (women)	164	rs56332871	C	A	0.727843	0.0298823	0.00285837	0.000579445	109.292
Bioavailable testosterone levels (women)	164	rs295289	T	A	0.743523	0.0286651	0.00291008	0.000514453	97.027
Bioavailable testosterone levels (women)	164	rs1171617	G	T	0.233213	-0.029502	0.00299605	0.000514108	96.9617
Bioavailable testosterone levels (women)	164	rs113172275	T	C	0.933866	-0.0491508	0.00511463	0.000489658	92.3481
Bioavailable testosterone levels (women)	164	rs10778215	T	A	0.527891	-0.024324	0.00254384	0.000484789	91.4294
Bioavailable testosterone levels (women)	164	rs11621792	C	T	0.547608	-0.0245363	0.00256772	0.000484156	91.31
Bioavailable testosterone levels (women)	164	rs4794058	C	T	0.50319	0.0239829	0.00252441	0.000478573	90.2566
Bioavailable testosterone levels (women)	164	rs76895963	T	G	0.979035	0.0875478	0.00973875	0.000428519	80.8127
Bioavailable testosterone levels (women)	164	rs202200760	G	C	0.960954	0.0627387	0.00714312	0.000409063	77.1419
Bioavailable testosterone levels (women)	164	rs4690098	C	T	0.764663	-0.0266003	0.00303968	0.000406082	76.5795
Bioavailable testosterone levels (women)	164	rs12658172	G	C	0.84181	0.0303213	0.00351809	0.000393897	74.2809
Bioavailable testosterone levels (women)	164	rs7139079	G	A	0.407287	0.0220891	0.00258299	0.000387806	73.1318
Bioavailable testosterone levels (women)	164	rs1889236	C	T	0.767591	0.0252812	0.00300742	0.000374729	70.6647
Bioavailable testosterone levels (women)	164	rs850294	C	T	0.886391	-0.0337033	0.00401465	0.000373731	70.4766
Bioavailable testosterone levels (women)	164	rs3771243	G	A	0.610685	-0.0215542	0.002597	0.000365287	68.8835
Bioavailable testosterone levels (women)	164	rs71633359	T	C	0.68151	-0.0226012	0.00278725	0.000348684	65.7516
Bioavailable testosterone levels (women)	164	rs1688043	C	T	0.0662626	0.0406564	0.0050991	0.00033713	63.572
Bioavailable testosterone levels (women)	164	rs8111359	C	T	0.904645	0.0343229	0.00437893	0.000325809	61.4366
Bioavailable testosterone levels (women)	164	rs2391139	T	G	0.201753	0.0246704	0.00314993	0.000325298	61.3403
Bioavailable testosterone levels (women)	164	rs12543598	T	G	0.445787	0.0199058	0.0025457	0.000324247	61.1421
Bioavailable testosterone levels (women)	164	rs272607	T	G	0.711608	0.0218401	0.00279723	0.000323285	60.9605
Bioavailable testosterone levels (women)	164	rs9527	C	T	0.758463	0.0230347	0.00295955	0.000321253	60.5772
Bioavailable testosterone levels (women)	164	rs8178824	C	T	0.970245	-0.0577784	0.007449	0.000319058	60.1631
Bioavailable testosterone levels (women)	164	rs61237993	G	A	0.872098	-0.0294017	0.0037985	0.000317728	59.9123
Bioavailable testosterone levels (women)	164	rs35783704	G	A	0.898525	-0.0326591	0.00424371	0.000314089	59.226
Bioavailable testosterone levels (women)	164	rs9987289	A	G	0.0920709	0.0336644	0.00437758	0.000313624	59.1383
Bioavailable testosterone levels (women)	164	rs7175852	C	T	0.752078	0.0225199	0.00293778	0.000311624	58.7611
Bioavailable testosterone levels (women)	164	rs34060476	A	G	0.866617	-0.0284063	0.00372204	0.000308891	58.2455
Bioavailable testosterone levels (women)	164	rs34931250	C	T	0.939244	0.0399468	0.00528569	0.000302902	57.1158
Bioavailable testosterone levels (women)	164	rs1640272	A	T	0.712846	0.0211934	0.00280641	0.000302441	57.0288
Bioavailable testosterone levels (women)	164	rs9399469	T	A	0.377973	-0.0198083	0.00262718	0.000301478	56.8473
Bioavailable testosterone levels (women)	164	rs7314285	T	G	0.931867	0.0375233	0.00502084	0.000296206	55.8528
Bioavailable testosterone levels (women)	164	rs140584594	A	G	0.270091	-0.0211557	0.00283135	0.000296082	55.8294
Bioavailable testosterone levels (women)	164	rs10851395	T	C	0.475985	-0.0189317	0.00253684	0.00029535	55.6914
Bioavailable testosterone levels (women)	164	rs7089122	T	C	0.177718	0.024365	0.00332118	0.000285428	53.82
Bioavailable testosterone levels (women)	164	rs1989147	C	T	0.806791	0.0235512	0.00322554	0.000282729	53.311
Bioavailable testosterone levels (women)	164	rs7780066	G	A	0.206958	-0.0227824	0.00312283	0.000282262	53.2228
Bioavailable testosterone levels (women)	164	rs55781920	T	C	0.888361	-0.0290889	0.00404125	0.000274774	51.8106
Bioavailable testosterone levels (women)	164	rs62025141	A	G	0.855415	0.0263429	0.00367234	0.000272895	51.4561
Bioavailable testosterone levels (women)	164	rs149624078	C	T	0.985986	-0.0791193	0.0110618	0.000271311	51.1574
Bioavailable testosterone levels (women)	164	rs168189	C	T	0.720409	-0.0202832	0.00283846	0.000270808	51.0626
Bioavailable testosterone levels (women)	164	rs7633673	G	A	0.59422	0.018352	0.00257261	0.000269882	50.8879
Bioavailable testosterone levels (women)	164	rs28641793	C	A	0.988039	-0.0840715	0.0118238	0.000268126	50.5567
Bioavailable testosterone levels (women)	164	rs56205943	G	A	0.759004	0.0209185	0.00295562	0.000265657	50.091
Bioavailable testosterone levels (women)	164	rs7539478	A	T	0.595117	0.0181101	0.00258423	0.000260459	49.1105
Bioavailable testosterone levels (women)	164	rs34872892	A	G	0.791511	0.0219895	0.00314374	0.000259476	48.9252
Bioavailable testosterone levels (women)	164	rs7078330	C	T	0.912144	-0.0312818	0.00447431	0.000259234	48.8795
Bioavailable testosterone levels (women)	164	rs11683361	C	G	0.193463	-0.0222847	0.00320442	0.000256493	48.3627
Bioavailable testosterone levels (women)	164	rs6923071	C	T	0.567981	0.0178044	0.00256872	0.00025479	48.0415
Bioavailable testosterone levels (women)	164	rs62231822	C	T	0.901312	0.0288713	0.00426074	0.000243517	45.9154
Bioavailable testosterone levels (women)	164	rs1214759	A	G	0.321282	-0.018082	0.00271377	0.00023546	44.3958
Bioavailable testosterone levels (women)	164	rs62144584	T	C	0.728206	0.0188548	0.00284327	0.000233227	43.9747
Bioavailable testosterone levels (women)	164	rs3814707	G	A	0.758298	0.0195128	0.00296649	0.00022947	43.2662
Bioavailable testosterone levels (women)	164	rs56196860	C	A	0.968553	0.047541	0.00724504	0.000228364	43.0577
Bioavailable testosterone levels (women)	164	rs1119208	C	T	0.648622	0.0174527	0.00265984	0.000228343	43.0536
Bioavailable testosterone levels (women)	164	rs8089112	A	T	0.277309	-0.0186131	0.0028444	0.000227107	42.8205
Bioavailable testosterone levels (women)	164	rs7854368	A	G	0.800057	0.020781	0.00317642	0.000227003	42.8009
Bioavailable testosterone levels (women)	164	rs4712976	C	T	0.732442	0.0186329	0.00285866	0.000225326	42.4846
Bioavailable testosterone levels (women)	164	rs13030651	G	A	0.448832	0.0165893	0.00254677	0.000225036	42.4299
Bioavailable testosterone levels (women)	164	rs171021	C	T	0.703178	0.0180676	0.00277925	0.000224141	42.2611
Bioavailable testosterone levels (women)	164	rs41301394	C	T	0.7179	-0.0182629	0.00281468	0.000223284	42.0995
Bioavailable testosterone levels (women)	164	rs12683780	A	C	0.668616	0.0179481	0.00276798	0.000222991	42.0442
Bioavailable testosterone levels (women)	164	rs10504255	G	A	0.336853	0.0173977	0.00268685	0.000222368	41.9268
Bioavailable testosterone levels (women)	164	rs62263023	T	A	0.908513	-0.0281185	0.00439876	0.000216722	40.862
Bioavailable testosterone levels (women)	164	rs11235688	G	A	0.583063	0.0164676	0.00257775	0.00021645	40.8107
Bioavailable testosterone levels (women)	164	rs11031005	T	C	0.856342	-0.0229697	0.00362517	0.000212929	40.1466
Bioavailable testosterone levels (women)	164	rs351370	C	T	0.413449	-0.0162176	0.00256394	0.000212196	40.0086
Bioavailable testosterone levels (women)	164	rs2954111	T	C	0.63855	-0.0166682	0.00263676	0.000211942	39.9606
Bioavailable testosterone levels (women)	164	rs2266782	G	A	0.58318	-0.0161462	0.00255834	0.000211254	39.8308
Bioavailable testosterone levels (women)	164	rs10136290	A	G	0.586342	-0.0162591	0.00257663	0.000211188	39.8184
Bioavailable testosterone levels (women)	164	rs2397112	A	G	0.573791	0.0161299	0.00256406	0.000209888	39.5733
Bioavailable testosterone levels (women)	164	rs78058190	G	A	0.949418	-0.0408659	0.00649989	0.000209648	39.5281
Bioavailable testosterone levels (women)	164	rs6008259	G	A	0.820867	0.0208006	0.00330997	0.000209452	39.4911
Bioavailable testosterone levels (women)	164	rs40270	A	C	0.226666	-0.0189592	0.00301788	0.000209323	39.4668
Bioavailable testosterone levels (women)	164	rs13020003	A	C	0.673125	-0.0170182	0.00271079	0.000209034	39.4122
Bioavailable testosterone levels (women)	164	rs190434484	C	T	0.989703	0.0792191	0.0128333	0.000202101	38.1047
Bioavailable testosterone levels (women)	164	rs388430	C	T	0.683193	0.0167293	0.00271149	0.000201894	38.0658
Bioavailable testosterone levels (women)	164	rs4368453	C	T	0.698323	-0.0170734	0.00278196	0.000199767	37.6646
Bioavailable testosterone levels (women)	164	rs2374456	C	G	0.416108	-0.0158069	0.00257884	0.000199265	37.5699
Bioavailable testosterone levels (women)	164	rs6792725	A	G	0.308073	0.0172911	0.00282453	0.000198765	37.4756
Bioavailable testosterone levels (women)	164	rs11879227	A	G	0.816917	0.0200588	0.00327867	0.000198518	37.4291
Bioavailable testosterone levels (women)	164	rs13430258	G	T	0.534478	0.0155063	0.00253962	0.000197727	37.2799
Bioavailable testosterone levels (women)	164	rs6486122	C	T	0.310203	-0.0167011	0.00274032	0.000197004	37.1435
Bioavailable testosterone levels (women)	164	rs7248104	G	A	0.58436	0.0156963	0.00257654	0.000196837	37.1122
Bioavailable testosterone levels (women)	164	rs9388769	G	A	0.326471	-0.0163953	0.00269783	0.000195883	36.9322
Bioavailable testosterone levels (women)	164	rs312023	G	A	0.472271	0.0154349	0.0025481	0.000194609	36.6919
Bioavailable testosterone levels (women)	164	rs4793788	C	A	0.363867	0.0158694	0.00262377	0.000194025	36.5818
Bioavailable testosterone levels (women)	164	rs6772177	C	T	0.828401	-0.0203877	0.00338121	0.000192833	36.357
Bioavailable testosterone levels (women)	164	rs73350117	A	C	0.827577	0.0202695	0.00336239	0.000192743	36.34
Bioavailable testosterone levels (women)	164	rs13153019	T	C	0.750709	-0.0177496	0.00294469	0.000192702	36.3323
Bioavailable testosterone levels (women)	164	rs8046391	G	C	0.727818	-0.0170855	0.00284538	0.000191234	36.0554
Bioavailable testosterone levels (women)	164	rs4135247	G	A	0.433284	0.0153765	0.00256333	0.000190851	35.9833
Bioavailable testosterone levels (women)	164	rs13072623	A	G	0.567332	-0.0153889	0.00257685	0.000189159	35.6642
Bioavailable testosterone levels (women)	164	rs145730801	T	C	0.955142	0.0373139	0.00625292	0.000188871	35.6099
Bioavailable testosterone levels (women)	164	rs11078597	T	C	0.813954	0.0192985	0.00324087	0.000188068	35.4584
Bioavailable testosterone levels (women)	164	rs7301634	A	G	0.810267	0.0191215	0.00322077	0.000186946	35.2468
Bioavailable testosterone levels (women)	164	rs12645584	C	T	0.268632	-0.0169337	0.00285943	0.00018601	35.0704
Bioavailable testosterone levels (women)	164	rs34269793	T	C	0.947264	-0.033339	0.00566891	0.000183442	34.5861
Bioavailable testosterone levels (women)	164	rs75332852	C	T	0.939591	-0.0315301	0.00537469	0.000182531	34.4143
Bioavailable testosterone levels (women)	164	rs573833	T	C	0.463062	0.0148264	0.0025392	0.00018083	34.0936
Bioavailable testosterone levels (women)	164	rs62223042	A	G	0.62527	-0.0153338	0.0026268	0.000180734	34.0754
Bioavailable testosterone levels (women)	164	rs71397837	G	A	0.829736	0.0196459	0.00336941	0.000180314	33.9963
Bioavailable testosterone levels (women)	164	rs34341	A	T	0.423818	-0.0149201	0.00256487	0.000179476	33.8383
Bioavailable testosterone levels (women)	164	rs7175211	A	G	0.579252	0.0149778	0.00257921	0.000178862	33.7224
Bioavailable testosterone levels (women)	164	rs62396733	C	T	0.862883	-0.0213341	0.00368265	0.000178001	33.5601
Bioavailable testosterone levels (women)	164	rs537551388	A	T	0.749195	-0.0169862	0.0029338	0.000177798	33.5218
Bioavailable testosterone levels (women)	164	rs3766922	T	G	0.523483	0.014617	0.00252592	0.000177612	33.4867
Bioavailable testosterone levels (women)	164	rs2587507	T	C	0.493342	-0.0144984	0.00250708	0.000177378	33.4425
Bioavailable testosterone levels (women)	164	rs6538437	A	T	0.710977	-0.0161517	0.00280523	0.000175831	33.1509
Bioavailable testosterone levels (women)	164	rs11047261	A	G	0.958616	-0.0366187	0.00636768	0.000175404	33.0703
Bioavailable testosterone levels (women)	164	rs12977787	G	A	0.458672	-0.0145876	0.00254069	0.000174848	32.9655
Bioavailable testosterone levels (women)	164	rs232089	A	G	0.436503	0.014596	0.00255147	0.000173574	32.7252
Bioavailable testosterone levels (women)	164	rs9316766	A	G	0.797719	-0.018136	0.00317356	0.000173216	32.6577
Bioavailable testosterone levels (women)	164	rs11151926	G	T	0.761661	-0.0170296	0.00298878	0.000172194	32.4651
Bioavailable testosterone levels (women)	164	rs199746610	C	A	0.966894	0.0409365	0.00718486	0.00017218	32.4624
Bioavailable testosterone levels (women)	164	rs9930946	C	G	0.692766	0.0156301	0.00274989	0.000171353	32.3064
Bioavailable testosterone levels (women)	164	rs3130479	G	A	0.891802	-0.0232368	0.00410833	0.000169676	31.9902
Bioavailable testosterone levels (women)	164	rs1515098	C	T	0.319573	-0.0153085	0.00270746	0.000169566	31.9696
Bioavailable testosterone levels (women)	164	rs12078363	T	C	0.681183	0.0153477	0.00271563	0.000169412	31.9404
Bioavailable testosterone levels (women)	164	rs78444263	C	T	0.928782	-0.0279333	0.00494322	0.000169365	31.9316
Bioavailable testosterone levels (women)	164	rs6073431	C	T	0.46831	0.0145654	0.00258761	0.000168053	31.6842
Bioavailable testosterone levels (women)	164	rs2602533	C	A	0.416817	0.0144259	0.00256654	0.000167567	31.5926
Bioavailable testosterone levels (women)	164	rs17128091	G	C	0.744091	0.0162945	0.00290688	0.000166659	31.4212
Bioavailable testosterone levels (women)	164	rs2282248	C	T	0.671532	-0.0150665	0.00269552	0.000165707	31.2417
Bioavailable testosterone levels (women)	164	rs5117	T	C	0.76465	0.0167598	0.00300096	0.000165431	31.1898
Bioavailable testosterone levels (women)	164	rs17287714	T	C	0.881885	0.0220873	0.00395912	0.000165078	31.1231
Bioavailable testosterone levels (women)	164	rs12135478	A	G	0.668974	-0.0150944	0.00270716	0.000164894	31.0885
Bioavailable testosterone levels (women)	164	rs12564492	G	A	0.296789	-0.0153482	0.00276579	0.000163335	30.7944
Bioavailable testosterone levels (women)	164	rs738409	C	G	0.783867	0.0170731	0.00307782	0.000163207	30.7704
Bioavailable testosterone levels (women)	164	rs12189146	G	A	0.949888	0.0320071	0.00579861	0.000161602	30.4677
Bioavailable testosterone levels (women)	164	rs6788984	A	G	0.856468	0.0200685	0.00364066	0.000161166	30.3854
Bioavailable testosterone levels (women)	164	rs2286614	C	T	0.838757	0.0189663	0.00344189	0.000161055	30.3645
Bioavailable testosterone levels (women)	164	rs9379084	G	A	0.884165	-0.0224985	0.00408423	0.000160949	30.3447
Bioavailable testosterone levels (women)	164	rs4869893	A	C	0.718028	-0.0155066	0.00281531	0.00016091	30.3372
Bioavailable testosterone levels (women)	164	rs191780890	A	G	0.988143	-0.0660169	0.0120225	0.000159928	30.152
Bioavailable testosterone levels (women)	164	rs3732218	G	A	0.918354	0.0252069	0.00461852	0.000157993	29.7871
Bioavailable testosterone levels (women)	164	rs113347955	G	A	0.976005	0.0445837	0.00835395	0.000151069	28.4816
Bioavailable testosterone levels (women)	164	rs11784903	T	C	0.47422	-0.0135555	0.00254887	0.000150018	28.2834
Bioavailable testosterone levels (women)	164	rs10757893	A	G	0.575224	0.0137428	0.00260112	0.00014806	27.9142
Bioavailable testosterone levels (women)	164	rs77495508	A	G	0.935786	-0.0277572	0.00526558	0.00014739	27.7878
Bioavailable testosterone levels (women)	164	rs17245822	A	C	0.626918	-0.013936	0.00264789	0.000146921	27.6995
Bioavailable testosterone levels (women)	164	rs1432679	C	T	0.446467	0.0133517	0.00254992	0.000145422	27.4167
Bioavailable testosterone levels (women)	164	rs381194	G	A	0.528176	0.0127199	0.00253528	0.000133515	25.1716
Total testosterone levels (men)	191	rs1799941	G	A	0.739079	-0.196601	0.00343697	0.0165485	3272.02
Total testosterone levels (men)	191	rs12355784	C	A	0.527107	-0.109438	0.00303162	0.00665689	1303.11
Total testosterone levels (men)	191	rs56196860	C	A	0.968499	-0.300859	0.00867455	0.00614807	1202.89
Total testosterone levels (men)	191	rs113017476	G	A	0.960881	-0.190415	0.00787832	0.00299514	584.158
Total testosterone levels (men)	191	rs28929474	C	T	0.980101	-0.221657	0.0108846	0.00212813	414.699
Total testosterone levels (men)	191	rs1260326	T	C	0.395183	-0.06159	0.00309288	0.00203514	396.543
Total testosterone levels (men)	191	rs28394864	G	A	0.539415	0.0529464	0.00303208	0.00156566	304.921
Total testosterone levels (men)	191	rs12939581	G	A	0.919303	0.0950943	0.00552352	0.00152195	296.396
Total testosterone levels (men)	191	rs7092153	G	A	0.587802	-0.0493764	0.0030737	0.00132533	258.054
Total testosterone levels (men)	191	rs4860987	A	T	0.739845	-0.0569752	0.00364826	0.00125268	243.891
Total testosterone levels (men)	191	rs114165349	G	C	0.976894	0.147891	0.0101428	0.00109214	212.6
Total testosterone levels (men)	191	rs7015	A	G	0.185459	-0.0558943	0.00390089	0.00105471	205.307
Total testosterone levels (men)	191	rs202200760	G	C	0.961302	-0.120055	0.00859412	0.00100255	195.143
Total testosterone levels (men)	191	rs738409	C	G	0.78359	-0.0512185	0.00368892	0.000990399	192.775
Total testosterone levels (men)	191	rs56332871	C	A	0.727653	-0.0472832	0.00342889	0.000976939	190.153
Total testosterone levels (men)	191	rs9986829	G	A	0.493247	-0.0413601	0.00304626	0.000947116	184.342
Total testosterone levels (men)	191	rs4149081	G	A	0.838053	0.053264	0.00410512	0.000865018	168.349
Total testosterone levels (men)	191	rs7696472	G	A	0.524489	-0.0382386	0.00303604	0.000815117	158.63
Total testosterone levels (men)	191	rs11735092	T	C	0.562334	0.0371495	0.00306222	0.000756293	147.173
Total testosterone levels (men)	191	rs645040	G	T	0.226764	0.0432646	0.00361947	0.000734246	142.88
Total testosterone levels (men)	191	rs79391862	A	C	0.986175	0.157273	0.0132399	0.000725119	141.102
Total testosterone levels (men)	191	rs79717793	G	A	0.845344	0.0493115	0.00418913	0.000712073	138.562
Total testosterone levels (men)	191	rs7759938	C	T	0.322777	-0.037589	0.00324633	0.000689005	134.07
Total testosterone levels (men)	191	rs1994721	G	A	0.851956	0.0492752	0.00428355	0.000680047	132.326
Total testosterone levels (men)	191	rs55707100	C	T	0.974801	0.110844	0.00969313	0.000672032	130.765
Total testosterone levels (men)	191	rs13108218	A	G	0.383168	0.0348455	0.003148	0.000629703	122.524
Total testosterone levels (men)	191	rs11645143	T	C	0.597231	0.0336826	0.00310478	0.000604884	117.691
Total testosterone levels (men)	191	rs1762485	C	T	0.34379	0.0335044	0.0032176	0.000557292	108.426
Total testosterone levels (men)	191	rs12796488	C	A	0.823186	0.0412399	0.00397471	0.000553311	107.651
Total testosterone levels (men)	191	rs10868080	T	A	0.255477	0.0358052	0.00347395	0.000546001	106.228
Total testosterone levels (men)	191	rs35737316	C	T	0.754246	-0.036313	0.0035325	0.000543137	105.671
Total testosterone levels (men)	191	rs10892924	A	T	0.432185	-0.0316012	0.0030857	0.000539077	104.881
Total testosterone levels (men)	191	rs115260227	A	G	0.988001	0.148018	0.0145177	0.000534302	103.951
Total testosterone levels (men)	191	rs8031605	G	C	0.896479	0.0501165	0.00500149	0.000516088	100.406
Total testosterone levels (men)	191	rs34851490	A	G	0.883735	-0.0476696	0.00476235	0.000514994	100.193
Total testosterone levels (men)	191	rs6073431	C	T	0.469191	-0.0309435	0.00310364	0.000510928	99.4012
Total testosterone levels (men)	191	rs11703376	C	T	0.730227	-0.0342623	0.00344371	0.000508797	98.9864
Total testosterone levels (men)	191	rs2764772	T	A	0.665773	-0.031954	0.00322431	0.000504827	98.2138
Total testosterone levels (men)	191	rs1624295	G	A	0.707112	-0.0328259	0.00334255	0.000495733	96.4435
Total testosterone levels (men)	191	rs6766859	C	T	0.371592	-0.0305299	0.00315619	0.000480951	93.5664
Total testosterone levels (men)	191	rs55867305	G	A	0.748668	0.0326321	0.00348264	0.000451297	87.7947
Total testosterone levels (men)	191	rs4525526	T	C	0.781145	-0.0334533	0.00363326	0.000435794	84.7775
Total testosterone levels (men)	191	rs142472680	G	T	0.98732	0.12499	0.0137836	0.000422695	82.2282
Total testosterone levels (men)	191	rs111981233	T	G	0.920927	-0.0508882	0.00561443	0.000422304	82.152
Total testosterone levels (men)	191	rs12592697	T	C	0.35132	0.0280872	0.0031817	0.000400599	77.9281
Total testosterone levels (men)	191	rs1154401	G	C	0.337803	0.028057	0.00320052	0.000395053	76.8488
Total testosterone levels (men)	191	rs2905801	C	T	0.294469	-0.02876	0.00329489	0.000391662	76.1889
Total testosterone levels (men)	191	rs2012736	C	A	0.917557	0.0481941	0.00553618	0.000389568	75.7814
Total testosterone levels (men)	191	rs66956368	T	A	0.702714	0.0304555	0.00350181	0.000388833	75.6383
Total testosterone levels (men)	191	rs540730	T	C	0.245025	0.030322	0.00352011	0.000381437	74.1991
Total testosterone levels (men)	191	rs62062271	T	C	0.771803	-0.0305695	0.00358661	0.000373449	72.6447
Total testosterone levels (men)	191	rs9738226	A	G	0.377492	-0.0264043	0.00313447	0.000364794	70.9605
Total testosterone levels (men)	191	rs149131600	C	T	0.825418	-0.0337544	0.00400934	0.00036437	70.8779
Total testosterone levels (men)	191	rs62011286	G	A	0.656932	0.0267834	0.00320139	0.000359818	69.9922
Total testosterone levels (men)	191	rs2250752	A	C	0.654518	0.0262491	0.00318704	0.000348729	67.8343
Total testosterone levels (men)	191	rs7679843	C	G	0.905332	-0.0433159	0.00532137	0.000340632	66.2588
Total testosterone levels (men)	191	rs1401454	C	T	0.612285	0.0251749	0.00311558	0.000335658	65.291
Total testosterone levels (men)	191	rs3768321	G	T	0.803158	0.0308558	0.00381916	0.000335566	65.273
Total testosterone levels (men)	191	rs4782568	C	G	0.54826	-0.0247859	0.00306931	0.000335249	65.2114
Total testosterone levels (men)	191	rs67022110	G	A	0.657851	-0.0258051	0.00320117	0.000334067	64.9814
Total testosterone levels (men)	191	rs7596561	C	T	0.790842	-0.0301425	0.00374335	0.000333333	64.8385
Total testosterone levels (men)	191	rs34955534	G	A	0.900187	0.041577	0.00521319	0.000326996	63.6055
Total testosterone levels (men)	191	rs12926107	A	G	0.541549	0.0243727	0.00305993	0.000326158	63.4424
Total testosterone levels (men)	191	rs7945917	A	G	0.414338	0.0244402	0.00308201	0.000323286	62.8835
Total testosterone levels (men)	191	rs12320328	A	G	0.915447	0.0431479	0.00546737	0.000320191	62.2813
Total testosterone levels (men)	191	rs6676846	G	A	0.205678	-0.0296264	0.00375474	0.00032007	62.2578
Total testosterone levels (men)	191	rs2090409	C	A	0.684309	0.0257758	0.00327742	0.000317986	61.8523
Total testosterone levels (men)	191	rs9847322	G	A	0.155001	0.0329074	0.00419273	0.000316695	61.6012
Total testosterone levels (men)	191	rs34858588	C	G	0.921286	0.0440295	0.00565059	0.00031214	60.7149
Total testosterone levels (men)	191	rs3131784	C	T	0.471605	0.0235809	0.00304398	0.000308524	60.0113
Total testosterone levels (men)	191	rs6870458	G	T	0.451186	-0.0229601	0.00304977	0.000291388	56.6773
Total testosterone levels (men)	191	rs7824394	A	C	0.359367	-0.0238511	0.00317195	0.000290685	56.5405
Total testosterone levels (men)	191	rs2668776	C	T	0.469033	0.0228009	0.00305509	0.000286363	55.6995
Total testosterone levels (men)	191	rs1204083	G	C	0.654323	-0.0237233	0.00319707	0.000283079	55.0607
Total testosterone levels (men)	191	rs9495551	C	T	0.779025	0.0269048	0.00366248	0.000277443	53.9641
Total testosterone levels (men)	191	rs11622414	C	T	0.806592	-0.0281849	0.00384143	0.000276766	53.8323
Total testosterone levels (men)	191	rs375115050	G	T	0.989227	0.110356	0.0152693	0.000268548	52.2335
Total testosterone levels (men)	191	rs11629457	T	C	0.264855	0.0248333	0.00344677	0.000266879	51.9087
Total testosterone levels (men)	191	rs6939861	G	A	0.738205	0.0250047	0.00349489	0.000263177	51.1884
Total testosterone levels (men)	191	rs695272	T	C	0.337571	0.0228535	0.00321252	0.000260187	50.6068
Total testosterone levels (men)	191	rs72681869	G	C	0.989074	-0.103393	0.0146206	0.000257114	50.0089
Total testosterone levels (men)	191	rs6029632	G	A	0.600667	-0.0219493	0.00310896	0.000256263	49.8433
Total testosterone levels (men)	191	rs11772470	G	A	0.851736	-0.0301631	0.00428686	0.000254535	49.5073
Total testosterone levels (men)	191	rs9970140	A	G	0.924028	-0.0401518	0.00572931	0.000252511	49.1135
Total testosterone levels (men)	191	rs55872725	C	T	0.594484	0.0215543	0.00309405	0.000249511	48.5298
Total testosterone levels (men)	191	rs618888	T	G	0.283341	0.0231623	0.00333833	0.000247504	48.1394
Total testosterone levels (men)	191	rs1979835	G	A	0.86267	0.0304374	0.00441656	0.000244189	47.4944
Total testosterone levels (men)	191	rs6486542	C	T	0.570103	0.0212154	0.00308276	0.000243502	47.3607
Total testosterone levels (men)	191	rs57586626	T	C	0.934861	0.0421051	0.00612505	0.000242957	47.2548
Total testosterone levels (men)	191	rs6564688	A	G	0.378875	0.021504	0.00313514	0.000241883	47.0457
Total testosterone levels (men)	191	rs114949263	T	C	0.888421	-0.0329573	0.00483574	0.000238814	46.4486
Total testosterone levels (men)	191	rs2583948	A	G	0.902954	0.0349086	0.005129	0.000238167	46.3228
Total testosterone levels (men)	191	rs558944	G	C	0.437922	0.0207931	0.00305731	0.000237816	46.2546
Total testosterone levels (men)	191	rs2038695	C	A	0.449499	0.0209761	0.00308657	0.000237454	46.1841
Total testosterone levels (men)	191	rs10192634	C	T	0.731096	-0.0231899	0.00342129	0.000236211	45.9424
Total testosterone levels (men)	191	rs841194	G	A	0.822098	0.0271929	0.00401955	0.000235309	45.7669
Total testosterone levels (men)	191	rs7915430	T	G	0.797843	0.0254373	0.00377253	0.000233755	45.4645
Total testosterone levels (men)	191	rs61762319	A	G	0.970944	-0.0607202	0.00902661	0.000232649	45.2494
Total testosterone levels (men)	191	rs10421262	T	G	0.575827	0.02094	0.00312149	0.000231374	45.0013
Total testosterone levels (men)	191	rs1812755	T	C	0.799852	0.0257744	0.00384611	0.000230897	44.9086
Total testosterone levels (men)	191	rs1369170	C	T	0.899238	-0.0336996	0.00503033	0.00023075	44.8799
Total testosterone levels (men)	191	rs2721195	T	C	0.475039	0.020374	0.00305412	0.000228805	44.5016
Total testosterone levels (men)	191	rs45490496	A	T	0.386594	0.0207827	0.00313742	0.000225604	43.8787
Total testosterone levels (men)	191	rs2306216	A	G	0.167691	0.0266929	0.00403566	0.000224931	43.748
Total testosterone levels (men)	191	rs146244159	C	T	0.979596	0.0741559	0.0112375	0.000223893	43.5459
Total testosterone levels (men)	191	rs35182096	C	T	0.255606	0.023075	0.0035051	0.000222829	43.3389
Total testosterone levels (men)	191	rs520829	T	G	0.524652	-0.0200469	0.00304596	0.000222707	43.3153
Total testosterone levels (men)	191	rs10750766	C	A	0.289046	0.0220518	0.00335181	0.000222545	43.2837
Total testosterone levels (men)	191	rs12787293	A	G	0.541864	-0.0199201	0.00304588	0.000219911	42.7714
Total testosterone levels (men)	191	rs59194935	G	A	0.567979	-0.0200183	0.00307163	0.000218377	42.4729
Total testosterone levels (men)	191	rs12035604	T	C	0.743523	-0.0227432	0.00349863	0.000217269	42.2574
Total testosterone levels (men)	191	rs4082204	G	A	0.598586	0.0201248	0.00309631	0.000217203	42.2445
Total testosterone levels (men)	191	rs10982192	C	T	0.778317	-0.0238068	0.00367275	0.000216028	42.016
Total testosterone levels (men)	191	rs7314285	T	G	0.93168	-0.0389623	0.00601637	0.000215631	41.9388
Total testosterone levels (men)	191	rs34702488	T	A	0.8243	-0.0258822	0.00400889	0.000214312	41.6821
Total testosterone levels (men)	191	rs2239222	A	G	0.650818	-0.0206562	0.00320973	0.00021294	41.4152
Total testosterone levels (men)	191	rs7166920	A	G	0.500636	0.0196875	0.00306215	0.00021253	41.3356
Total testosterone levels (men)	191	rs12810788	G	A	0.201167	0.0247636	0.00386574	0.000210987	41.0353
Total testosterone levels (men)	191	rs112107457	C	T	0.867652	-0.0288655	0.00450749	0.000210854	41.0095
Total testosterone levels (men)	191	rs2608911	T	G	0.810999	0.0246611	0.00388147	0.000207552	40.3671
Total testosterone levels (men)	191	rs12150519	G	A	0.894595	-0.031318	0.00496559	0.000204523	39.7779
Total testosterone levels (men)	191	rs3842763	G	T	0.761086	-0.0227541	0.00361088	0.000204169	39.709
Total testosterone levels (men)	191	rs12543287	G	C	0.629132	-0.019905	0.00316601	0.000203234	39.5271
Total testosterone levels (men)	191	rs3802650	A	G	0.522864	0.0190219	0.0030313	0.000202464	39.3773
Total testosterone levels (men)	191	rs145730801	T	C	0.955039	-0.0469231	0.0074826	0.000202193	39.3246
Total testosterone levels (men)	191	rs10779612	G	A	0.242128	0.0221954	0.00354638	0.000201397	39.1698
Total testosterone levels (men)	191	rs112530420	T	C	0.834124	-0.0257234	0.00412155	0.000200278	38.9521
Total testosterone levels (men)	191	rs2642438	A	G	0.298234	-0.0206436	0.00330777	0.000200262	38.949
Total testosterone levels (men)	191	rs11039847	G	C	0.238331	-0.0221707	0.00356143	0.000199255	38.753
Total testosterone levels (men)	191	rs12945575	C	T	0.751778	0.0216361	0.00348952	0.000197663	38.4434
Total testosterone levels (men)	191	rs7610366	C	T	0.274262	-0.0211166	0.00340907	0.000197277	38.3682
Total testosterone levels (men)	191	rs36086195	C	T	0.420927	-0.0188837	0.00306234	0.000195509	38.0244
Total testosterone levels (men)	191	rs7216664	A	G	0.63806	-0.0194532	0.00319187	0.000190983	37.1439
Total testosterone levels (men)	191	rs9426823	A	G	0.301795	-0.020078	0.00329646	0.000190743	37.0972
Total testosterone levels (men)	191	rs8107967	A	G	0.432426	-0.0186513	0.00306548	0.000190337	37.0183
Total testosterone levels (men)	191	rs40270	A	C	0.227867	0.0219284	0.00361751	0.000188929	36.7443
Total testosterone levels (men)	191	rs2290867	A	C	0.373689	0.0190346	0.00314254	0.000188638	36.6878
Total testosterone levels (men)	191	rs185225460	A	C	0.981248	-0.0692753	0.0114556	0.000188029	36.5693
Total testosterone levels (men)	191	rs2862954	T	C	0.499967	-0.0182502	0.00301947	0.000187835	36.5317
Total testosterone levels (men)	191	rs577447340	C	T	0.986634	-0.0958782	0.0159269	0.00018633	36.2387
Total testosterone levels (men)	191	rs7123283	C	T	0.525148	0.018367	0.00305539	0.000185801	36.1359
Total testosterone levels (men)	191	rs4741893	G	C	0.581748	-0.0186354	0.00310107	0.000185677	36.1119
Total testosterone levels (men)	191	rs1708302	C	T	0.498167	-0.0182046	0.00303379	0.000185138	36.007
Total testosterone levels (men)	191	rs10279715	A	G	0.537868	0.0183219	0.00305481	0.00018496	35.9723
Total testosterone levels (men)	191	rs72721770	G	C	0.651793	0.0191253	0.00319571	0.000184157	35.816
Total testosterone levels (men)	191	rs555297715	T	C	0.979111	-0.0747865	0.0124975	0.000184122	35.8093
Total testosterone levels (men)	191	rs8546	G	A	0.792392	0.0224451	0.00375277	0.000183927	35.7713
Total testosterone levels (men)	191	rs11099675	T	C	0.247885	0.021099	0.00353039	0.000183647	35.7169
Total testosterone levels (men)	191	rs80138475	C	T	0.886976	0.0285603	0.00481041	0.000181246	35.2498
Total testosterone levels (men)	191	rs3809272	G	A	0.697024	0.0195579	0.00329879	0.000180735	35.1504
Total testosterone levels (men)	191	rs1132554	C	T	0.471881	0.0178909	0.00302891	0.00017939	34.8889
Total testosterone levels (men)	191	rs6736913	A	G	0.0211619	0.0619186	0.0104941	0.000179003	34.8135
Total testosterone levels (men)	191	rs9849171	G	C	0.641747	-0.0185975	0.00315773	0.000178348	34.686
Total testosterone levels (men)	191	rs4841133	A	G	0.0911892	-0.0311367	0.00528699	0.000178335	34.6836
Total testosterone levels (men)	191	rs3913649	A	G	0.760838	0.0207955	0.00353907	0.000177529	34.5268
Total testosterone levels (men)	191	rs112217694	G	C	0.942211	0.038396	0.00653643	0.000177419	34.5053
Total testosterone levels (men)	191	rs12450799	T	C	0.374276	-0.0182589	0.003112	0.000177002	34.4243
Total testosterone levels (men)	191	rs1441911	T	G	0.216769	-0.0215233	0.00367546	0.000176321	34.2918
Total testosterone levels (men)	191	rs59934550	T	C	0.669024	0.0186165	0.00319079	0.000175029	34.0404
Total testosterone levels (men)	191	rs12429920	G	A	0.525505	-0.0177639	0.0030483	0.000174611	33.9591
Total testosterone levels (men)	191	rs9379802	T	A	0.597269	-0.0180358	0.00309521	0.000174582	33.9536
Total testosterone levels (men)	191	rs206768	A	G	0.641176	-0.0184335	0.00316472	0.000174443	33.9266
Total testosterone levels (men)	191	rs7773995	C	T	0.831394	0.0235835	0.00406022	0.000173471	33.7375
Total testosterone levels (men)	191	rs11071293	C	A	0.634504	0.0183708	0.0031654	0.000173185	33.6817
Total testosterone levels (men)	191	rs12445820	C	G	0.851551	-0.0247469	0.00427999	0.000171896	33.4312
Total testosterone levels (men)	191	rs11096640	C	A	0.515157	0.0174617	0.00302879	0.000170901	33.2376
Total testosterone levels (men)	191	rs329122	G	A	0.580823	0.017745	0.00308364	0.000170269	33.1147
Total testosterone levels (men)	191	rs11621792	C	T	0.546261	0.0176248	0.00306678	0.000169822	33.0277
Total testosterone levels (men)	191	rs7835492	T	C	0.853215	-0.0245564	0.00430254	0.000167491	32.5743
Total testosterone levels (men)	191	rs4757142	G	A	0.39051	0.0178616	0.00313303	0.000167118	32.5018
Total testosterone levels (men)	191	rs4754839	G	A	0.437676	-0.0179961	0.00315709	0.000167069	32.4921
Total testosterone levels (men)	191	rs34040779	T	C	0.924496	0.0335641	0.00589931	0.000166441	32.37
Total testosterone levels (men)	191	rs7844586	T	C	0.24886	-0.0200617	0.00353161	0.000165922	32.269
Total testosterone levels (men)	191	rs9383605	A	T	0.704796	0.0190165	0.003357	0.000164996	32.0888
Total testosterone levels (men)	191	rs1349359	G	A	0.561869	-0.0173028	0.00307457	0.000162847	31.6708
Total testosterone levels (men)	191	rs10184881	A	G	0.591285	-0.0172884	0.00307412	0.000162623	31.6274
Total testosterone levels (men)	191	rs1571919	G	T	0.301079	-0.0185072	0.00330156	0.000161569	31.4223
Total testosterone levels (men)	191	rs6792725	A	G	0.306297	-0.0189371	0.00338916	0.000160531	31.2204
Total testosterone levels (men)	191	rs574914	G	A	0.84984	-0.0236795	0.0042478	0.000159784	31.0751
Total testosterone levels (men)	191	rs13029936	C	T	0.817361	-0.0217839	0.0039122	0.000159421	31.0045
Total testosterone levels (men)	191	rs267733	A	G	0.838673	0.0228514	0.00411881	0.00015827	30.7806
Total testosterone levels (men)	191	rs1093455	A	G	0.420224	0.0173751	0.00314656	0.000156783	30.4915
Total testosterone levels (men)	191	rs1229498	T	G	0.277661	0.0189866	0.0034435	0.000156319	30.4011
Total testosterone levels (men)	191	rs34265755	T	G	0.45789	-0.0167425	0.00304868	0.000155073	30.1587
Total testosterone levels (men)	191	rs537444	C	G	0.578929	0.0168614	0.00307379	0.000154724	30.0908
Total testosterone levels (men)	191	rs58295319	C	T	0.737647	-0.0189497	0.00345688	0.000154509	30.0491
Total testosterone levels (men)	191	rs10202868	T	C	0.76277	0.0195226	0.00356774	0.00015396	29.9423
Total testosterone levels (men)	191	rs112606420	C	T	0.988398	-0.0776305	0.0141897	0.000153899	29.9305
Total testosterone levels (men)	191	rs7727981	A	T	0.402322	0.0171489	0.00313546	0.000153811	29.9134
Total testosterone levels (men)	191	rs575146	G	A	0.398125	0.017733	0.00324283	0.000153757	29.9028
Total testosterone levels (men)	191	rs3808869	A	C	0.479116	-0.0166154	0.00304704	0.000152892	29.7345
Total testosterone levels (women)	226	rs45446698	T	G	0.95805	0.371002	0.00697117	0.0121409	2832.29
Total testosterone levels (women)	226	rs6684361	T	C	0.693047	-0.07582	0.00304648	0.00268053	619.394
Total testosterone levels (women)	226	rs11638521	T	C	0.347256	0.0639626	0.00294418	0.00204386	471.976
Total testosterone levels (women)	226	rs590097	T	G	0.353802	-0.0606189	0.00292833	0.00185603	428.521
Total testosterone levels (women)	226	rs1937883	G	A	0.703865	0.062866	0.0030969	0.00178491	412.072
Total testosterone levels (women)	226	rs58072681	T	C	0.929658	-0.108156	0.00552004	0.00166307	383.895
Total testosterone levels (women)	226	rs72963819	G	T	0.826081	0.0687498	0.00370651	0.00149067	344.04
Total testosterone levels (women)	226	rs9506725	T	C	0.629106	0.0523465	0.00290608	0.00140593	324.456
Total testosterone levels (women)	226	rs2250477	G	C	0.75516	-0.0545757	0.00324944	0.00122255	282.084
Total testosterone levels (women)	226	rs1032388	T	C	0.220626	-0.0543709	0.00337718	0.00112345	259.192
Total testosterone levels (women)	226	rs1171617	G	T	0.232914	-0.0522618	0.00331578	0.00107683	248.424
Total testosterone levels (women)	226	rs1872930	C	T	0.207461	-0.0514302	0.00345157	0.0009625	222.024
Total testosterone levels (women)	226	rs1939769	A	G	0.0664115	0.0833288	0.00566498	0.000937998	216.366
Total testosterone levels (women)	226	rs12658172	G	C	0.841514	0.0516979	0.00389236	0.000764897	176.407
Total testosterone levels (women)	226	rs4736359	T	G	0.442771	0.0370075	0.00282139	0.00074601	172.048
Total testosterone levels (women)	226	rs34060476	A	G	0.866257	-0.0530686	0.00410583	0.000724393	167.059
Total testosterone levels (women)	226	rs1260326	T	C	0.393489	-0.036635	0.00285729	0.000712836	164.392
Total testosterone levels (women)	226	rs784420	A	G	0.7113	-0.0390185	0.00308616	0.000693137	159.846
Total testosterone levels (women)	226	rs171021	C	T	0.702846	0.0383767	0.00307041	0.000677429	156.221
Total testosterone levels (women)	226	rs8111359	C	T	0.904763	0.0597743	0.00484385	0.000660354	152.28
Total testosterone levels (women)	226	rs6125970	C	A	0.760797	0.03953	0.00329275	0.000625	144.123
Total testosterone levels (women)	226	rs11774829	T	A	0.89874	-0.056025	0.00470328	0.000615333	141.892
Total testosterone levels (women)	226	rs10817260	C	T	0.809595	0.0429746	0.00364361	0.000603273	139.109
Total testosterone levels (women)	226	rs11191421	C	G	0.758129	0.0374361	0.00326762	0.000569228	131.255
Total testosterone levels (women)	226	rs4464040	C	T	0.850331	0.0445846	0.00394363	0.00055431	127.813
Total testosterone levels (women)	226	rs4804181	C	A	0.220984	0.0368786	0.00342279	0.000503484	116.087
Total testosterone levels (women)	226	rs73075656	G	T	0.866997	0.0445633	0.00415363	0.000499227	115.105
Total testosterone levels (women)	226	rs7575635	C	T	0.805662	0.037891	0.00353591	0.000498046	114.833
Total testosterone levels (women)	226	rs12900736	C	T	0.83019	0.0397313	0.00373126	0.000491764	113.384
Total testosterone levels (women)	226	rs7519368	T	A	0.727188	0.0334167	0.00314105	0.000490885	113.181
Total testosterone levels (women)	226	rs850293	A	C	0.888239	-0.0473374	0.00447744	0.000484791	111.775
Total testosterone levels (women)	226	rs12436785	T	C	0.583273	-0.0300452	0.00284765	0.000482817	111.32
Total testosterone levels (women)	226	rs184265581	G	C	0.987643	-0.132322	0.0127156	0.00046968	108.29
Total testosterone levels (women)	226	rs1214761	A	G	0.320968	-0.0311146	0.00300014	0.000466507	107.558
Total testosterone levels (women)	226	rs62231822	C	T	0.901557	0.0489104	0.00472163	0.000465406	107.304
Total testosterone levels (women)	226	rs1119208	C	T	0.648496	0.0304668	0.00294263	0.000464939	107.196
Total testosterone levels (women)	226	rs3129773	T	C	0.565377	-0.0294867	0.00286507	0.000459407	105.92
Total testosterone levels (women)	226	rs34269793	T	C	0.947485	-0.0644978	0.00628075	0.000457387	105.454
Total testosterone levels (women)	226	rs2342307	A	G	0.383156	0.0296655	0.0029061	0.000451962	104.203
Total testosterone levels (women)	226	rs62059839	C	T	0.73924	-0.0324826	0.00320301	0.000446074	102.845
Total testosterone levels (women)	226	rs7342537	A	G	0.981933	-0.106873	0.0105852	0.000442142	101.938
Total testosterone levels (women)	226	rs10740131	A	T	0.526842	-0.0283387	0.00281046	0.00044099	101.672
Total testosterone levels (women)	226	rs61661087	T	C	0.4758	-0.0282982	0.0028069	0.000440847	101.639
Total testosterone levels (women)	226	rs12683780	A	C	0.66843	0.0308941	0.00306539	0.000440559	101.572
Total testosterone levels (women)	226	rs58723250	C	T	0.799522	-0.0351228	0.00350056	0.000436646	100.67
Total testosterone levels (women)	226	rs3771240	T	C	0.617353	-0.0288411	0.0028755	0.000436338	100.599
Total testosterone levels (women)	226	rs9552597	G	A	0.809014	-0.0354372	0.0035718	0.000426948	98.433
Total testosterone levels (women)	226	rs312023	G	A	0.472423	0.0279464	0.00281917	0.000426226	98.2665
Total testosterone levels (women)	226	rs28421540	C	A	0.286484	-0.030872	0.00312095	0.000424412	97.848
Total testosterone levels (women)	226	rs4632729	A	G	0.54541	0.02758	0.00281167	0.000417344	96.2179
Total testosterone levels (women)	226	rs437115	T	C	0.564624	0.0278697	0.00284788	0.00041539	95.7673
Total testosterone levels (women)	226	rs17245822	A	C	0.627272	-0.0283937	0.00293174	0.000406848	93.7971
Total testosterone levels (women)	226	rs7618363	C	G	0.841085	0.0370916	0.00383465	0.000405825	93.5612
Total testosterone levels (women)	226	rs1469024	C	T	0.368259	-0.0281375	0.00291423	0.000404356	93.2223
Total testosterone levels (women)	226	rs7918084	C	T	0.450731	-0.0270055	0.00281825	0.00039828	91.8209
Total testosterone levels (women)	226	rs61237993	G	A	0.872067	-0.0399573	0.00420373	0.000391894	90.3481
Total testosterone levels (women)	226	rs34931250	C	T	0.93945	0.0544774	0.00588472	0.000371737	85.6993
Total testosterone levels (women)	226	rs6008259	G	A	0.821105	0.0338188	0.00366768	0.000368798	85.0217
Total testosterone levels (women)	226	rs12078363	T	C	0.680824	0.0276185	0.00300307	0.000366881	84.5796
Total testosterone levels (women)	226	rs1547308	C	T	0.800022	0.0322875	0.00351234	0.000366549	84.503
Total testosterone levels (women)	226	rs9399469	T	A	0.377382	-0.0266287	0.00290722	0.000363917	83.8958
Total testosterone levels (women)	226	rs10168169	C	T	0.187791	-0.0333376	0.00364005	0.000363841	83.8784
Total testosterone levels (women)	226	rs7633673	G	A	0.593857	0.0255585	0.00284762	0.000349438	80.5569
Total testosterone levels (women)	226	rs76299412	G	A	0.847386	-0.0349073	0.00392937	0.000342337	78.9192
Total testosterone levels (women)	226	rs17045384	C	T	0.816392	0.0322589	0.00364863	0.000339084	78.1692
Total testosterone levels (women)	226	rs11673591	A	T	0.25202	0.0284525	0.00324153	0.000334204	77.0437
Total testosterone levels (women)	226	rs4245930	G	A	0.367501	0.0254406	0.00290497	0.000332692	76.6951
Total testosterone levels (women)	226	rs114320040	C	T	0.989767	0.12465	0.0142359	0.000332572	76.6674
Total testosterone levels (women)	226	rs2903385	G	A	0.514343	-0.024558	0.0028078	0.000331837	76.498
Total testosterone levels (women)	226	rs13220350	C	A	0.577344	0.0245974	0.00286492	0.000319765	73.7139
Total testosterone levels (women)	226	rs537551388	A	T	0.749786	-0.0278621	0.00325139	0.000318542	73.4321
Total testosterone levels (women)	226	rs577721086	T	C	0.949897	0.0554554	0.00651027	0.000314752	72.5581
Total testosterone levels (women)	226	rs3136354	C	T	0.500744	0.0236592	0.00280615	0.000308362	71.0844
Total testosterone levels (women)	226	rs75287599	C	T	0.922676	-0.0432724	0.00526603	0.000292916	67.523
Total testosterone levels (women)	226	rs11900192	C	T	0.239259	-0.0267475	0.00328756	0.000287151	66.1935
Total testosterone levels (women)	226	rs11031005	T	C	0.857133	-0.0325862	0.0040209	0.000284913	65.6776
Total testosterone levels (women)	226	rs12360751	G	A	0.840169	-0.0307889	0.00382466	0.000281123	64.8036
Total testosterone levels (women)	226	rs1870940	G	A	0.727398	0.0253915	0.00316285	0.000279585	64.4489
Total testosterone levels (women)	226	rs2113944	C	T	0.777217	-0.0271852	0.00339595	0.000277995	64.0824
Total testosterone levels (women)	226	rs35249079	G	T	0.469356	-0.0223792	0.00280736	0.00027567	63.5461
Total testosterone levels (women)	226	rs1362234	A	G	0.985426	0.0966949	0.0121361	0.000275388	63.4812
Total testosterone levels (women)	226	rs10799713	G	C	0.21159	0.0270994	0.00342064	0.000272271	62.7626
Total testosterone levels (women)	226	rs4453027	G	T	0.574558	0.0226255	0.00286029	0.00027144	62.5709
Total testosterone levels (women)	226	rs2333520	G	A	0.097387	-0.0372451	0.00472711	0.000269306	62.0788
Total testosterone levels (women)	226	rs61964100	G	T	0.966255	0.0611637	0.00782054	0.000265347	61.166
Total testosterone levels (women)	226	rs11235688	G	A	0.583068	0.0222542	0.00285164	0.000264202	60.9019
Total testosterone levels (women)	226	rs13184921	T	C	0.753156	0.0254693	0.00328285	0.000261116	60.1905
Total testosterone levels (women)	226	rs1660345	C	A	0.609271	0.0221861	0.0028702	0.000259203	59.7494
Total testosterone levels (women)	226	rs11572082	C	G	0.878228	0.0325791	0.00427709	0.000251703	58.02
Total testosterone levels (women)	226	rs11191801	A	C	0.708091	0.0234295	0.00307614	0.000251664	58.011
Total testosterone levels (women)	226	rs10147094	A	G	0.614111	0.0219977	0.0029093	0.000248019	57.1707
Total testosterone levels (women)	226	rs9687846	G	A	0.800305	0.0263617	0.00350449	0.000245474	56.584
Total testosterone levels (women)	226	rs7713145	G	A	0.707421	-0.023243	0.00311291	0.000241859	55.7503
Total testosterone levels (women)	226	rs5751229	G	A	0.771538	-0.0250506	0.00337544	0.000238939	55.0772
Total testosterone levels (women)	226	rs4149056	T	C	0.848597	-0.0289515	0.00391477	0.00023727	54.6923
Total testosterone levels (women)	226	rs75217853	G	A	0.902075	-0.0350023	0.00474136	0.000236429	54.4984
Total testosterone levels (women)	226	rs190434484	C	T	0.989851	0.105009	0.0142784	0.000234643	54.0867
Total testosterone levels (women)	226	rs112367565	C	A	0.953793	-0.0491114	0.00667997	0.000234493	54.052
Total testosterone levels (women)	226	rs12708515	G	C	0.364201	0.0213711	0.00292469	0.000231638	53.3937
Total testosterone levels (women)	226	rs143698605	A	G	0.988983	0.101743	0.0139461	0.000230897	53.2231
Total testosterone levels (women)	226	rs9638084	A	G	0.396471	-0.0206264	0.00285226	0.000226875	52.2956
Total testosterone levels (women)	226	rs2577775	C	T	0.424618	0.0202945	0.00282437	0.000223992	51.6309
Total testosterone levels (women)	226	rs56196860	C	A	0.968666	0.0575327	0.00803808	0.000222251	51.2296
Total testosterone levels (women)	226	rs2824138	C	T	0.182318	0.0259618	0.00364681	0.000219869	50.6803
Total testosterone levels (women)	226	rs17774331	C	T	0.768123	-0.0236393	0.00332338	0.000219498	50.5947
Total testosterone levels (women)	226	rs9850919	C	T	0.405319	0.0201136	0.00285577	0.000215207	49.6055
Total testosterone levels (women)	226	rs6100174	T	C	0.375156	-0.0204027	0.00289855	0.000214949	49.5462
Total testosterone levels (women)	226	rs8126001	C	T	0.51007	-0.0196947	0.00281794	0.000211914	48.8463
Total testosterone levels (women)	226	rs55885232	G	T	0.813614	0.0251367	0.00361296	0.000209998	48.4046
Total testosterone levels (women)	226	rs12925980	T	C	0.340203	0.020511	0.00296464	0.000207661	47.8659
Total testosterone levels (women)	226	rs1278526	A	C	0.524452	0.0193434	0.00280615	0.000206144	47.516
Total testosterone levels (women)	226	rs13108570	G	C	0.532851	0.0193097	0.00281009	0.000204851	47.2179
Total testosterone levels (women)	226	rs11892043	A	G	0.728129	0.0215553	0.00314091	0.000204326	47.097
Total testosterone levels (women)	226	rs77822621	C	T	0.957779	-0.0479737	0.00700315	0.000203586	46.9262
Total testosterone levels (women)	226	rs487624	C	A	0.568302	0.0193197	0.00282384	0.000203071	46.8076
Total testosterone levels (women)	226	rs1169289	C	G	0.560105	-0.0194662	0.00284913	0.000202519	46.6803
Total testosterone levels (women)	226	rs3849653	T	A	0.459193	-0.0191787	0.00281717	0.000201067	46.3456
Total testosterone levels (women)	226	rs571084788	T	C	0.807497	0.0243286	0.00359092	0.000199137	45.9007
Total testosterone levels (women)	226	rs11683263	T	C	0.487261	0.0190393	0.00281206	0.000198876	45.8405
Total testosterone levels (women)	226	rs8045779	T	C	0.836014	0.0256174	0.00379727	0.00019745	45.5117
Total testosterone levels (women)	226	rs2941541	C	T	0.347048	-0.0197852	0.00293573	0.000197051	45.4198
Total testosterone levels (women)	226	rs2302593	C	G	0.51346	0.0188702	0.00281225	0.000195333	45.0237
Total testosterone levels (women)	226	rs35478266	A	T	0.70235	-0.0219118	0.00327055	0.000194736	44.886
Total testosterone levels (women)	226	rs4294422	G	A	0.359334	0.0193786	0.00290543	0.000192999	44.4857
Total testosterone levels (women)	226	rs7167740	A	C	0.563329	0.0188697	0.00283062	0.000192796	44.4389
Total testosterone levels (women)	226	rs35397189	A	G	0.924905	0.0353365	0.00530517	0.000192478	44.3654
Total testosterone levels (women)	226	rs61819766	C	T	0.840782	-0.0254123	0.00382782	0.000191213	44.0739
Total testosterone levels (women)	226	rs72738949	A	T	0.579886	-0.0188926	0.00285103	0.000190508	43.9113
Total testosterone levels (women)	226	rs4493564	A	G	0.354493	0.0193055	0.00293039	0.000188298	43.4018
Total testosterone levels (women)	226	rs287884	T	A	0.556105	-0.0186304	0.00283053	0.00018795	43.3217
Total testosterone levels (women)	226	rs1996610	A	G	0.3704	0.0189848	0.00289767	0.00018623	42.925
Total testosterone levels (women)	226	rs1784639	T	A	0.23839	0.0214668	0.00328989	0.000184717	42.5763
Total testosterone levels (women)	226	rs7529520	C	G	0.485959	0.0183162	0.00280949	0.000184396	42.5023
Total testosterone levels (women)	226	rs10898872	T	C	0.893098	-0.0295174	0.00453852	0.000183512	42.2984
Total testosterone levels (women)	226	rs2186945	C	T	0.161688	0.0248856	0.00383656	0.000182536	42.0735
Total testosterone levels (women)	226	rs7673027	T	A	0.784102	-0.0220956	0.0034072	0.000182454	42.0545
Total testosterone levels (women)	226	rs4977153	C	G	0.89858	-0.03439	0.00530434	0.000182364	42.0337
Total testosterone levels (women)	226	rs17362923	C	G	0.810974	-0.0233287	0.00360349	0.000181832	41.9113
Total testosterone levels (women)	226	rs9898480	T	C	0.569124	0.0182946	0.00282889	0.000181447	41.8225
Total testosterone levels (women)	226	rs4656574	C	G	0.324081	-0.0192642	0.00298233	0.00018102	41.7241
Total testosterone levels (women)	226	rs2011425	T	G	0.920604	0.0334892	0.00519878	0.00018003	41.4957
Total testosterone levels (women)	226	rs7977247	T	C	0.578252	0.0182888	0.00284173	0.000179698	41.4191
Total testosterone levels (women)	226	rs1314911	A	G	0.858906	0.0258707	0.00403085	0.000178715	41.1926
Total testosterone levels (women)	226	rs12185851	T	C	0.768533	-0.0214051	0.00334248	0.000177924	41.0103
Total testosterone levels (women)	226	rs35629860	G	A	0.748876	-0.0206733	0.00323871	0.000176772	40.7448
Total testosterone levels (women)	226	rs59397130	A	G	0.973739	-0.056163	0.00881059	0.000176291	40.6337
Total testosterone levels (women)	226	rs1242518	C	T	0.252568	-0.0204549	0.00322744	0.000174268	40.1675
Total testosterone levels (women)	226	rs4468955	G	C	0.539021	0.017923	0.00282831	0.000174224	40.1572
Total testosterone levels (women)	226	rs13091026	C	T	0.975021	-0.0567822	0.00896662	0.000173983	40.1017
Total testosterone levels (women)	226	rs11697333	C	T	0.325536	-0.0191659	0.00303176	0.000173384	39.9636
Total testosterone levels (women)	226	rs112635299	G	T	0.979102	0.0621054	0.0098302	0.000173171	39.9145
Total testosterone levels (women)	226	rs1009360	T	C	0.583933	-0.0179414	0.0028428	0.000172807	39.8305
Total testosterone levels (women)	226	rs59741822	G	A	0.923006	0.0329755	0.0052356	0.000172104	39.6685
Total testosterone levels (women)	226	rs2344744	T	G	0.585319	-0.0178199	0.00283385	0.000171553	39.5415
Total testosterone levels (women)	226	rs1706205	T	C	0.658134	-0.0191863	0.00305179	0.00017148	39.5248
Total testosterone levels (women)	226	rs4793788	C	A	0.364138	0.0183068	0.00291493	0.000171124	39.4425
Total testosterone levels (women)	226	rs11782259	A	G	0.910616	0.0307852	0.00491556	0.000170169	39.2224
Total testosterone levels (women)	226	rs4677319	A	C	0.31006	-0.018748	0.00303571	0.000165475	38.1404
Total testosterone levels (women)	226	rs35169377	A	C	0.675396	0.0184505	0.00299134	0.000165055	38.0435
Total testosterone levels (women)	226	rs4820829	C	T	0.976727	0.0575622	0.00933395	0.000165002	38.0312
Total testosterone levels (women)	226	rs36088520	C	T	0.895845	-0.0283274	0.00460964	0.000163842	37.7638
Total testosterone levels (women)	226	rs117007168	T	G	0.956043	-0.0421312	0.00686698	0.000163313	37.642
Total testosterone levels (women)	226	rs1883711	G	C	0.968358	0.0499885	0.00815773	0.00016291	37.5489
Total testosterone levels (women)	226	rs2249489	G	A	0.716038	0.0189825	0.00310847	0.000161793	37.2915
Total testosterone levels (women)	226	rs4067	A	G	0.145378	-0.0242583	0.00397327	0.000161722	37.2753
Total testosterone levels (women)	226	rs9872340	A	C	0.639107	-0.0178104	0.00291734	0.000161703	37.2709
Total testosterone levels (women)	226	rs117913411	T	A	0.966332	0.0481096	0.00790061	0.000160875	37.0799
Total testosterone levels (women)	226	rs2270445	A	G	0.51304	-0.0171622	0.00282522	0.000160099	36.901
Total testosterone levels (women)	226	rs9599996	T	G	0.598724	0.0174262	0.00287855	0.000159003	36.6483
Total testosterone levels (women)	226	rs3776299	G	A	0.549186	0.0170666	0.00282094	0.000158801	36.6018
Total testosterone levels (women)	226	rs7532438	T	C	0.368964	0.017808	0.00294351	0.000158798	36.6012
Total testosterone levels (women)	226	rs11948639	C	T	0.56568	-0.017095	0.00282924	0.000158397	36.5086
Total testosterone levels (women)	226	rs17764067	G	A	0.780329	0.0207512	0.0034353	0.000158308	36.4883
Total testosterone levels (women)	226	rs3814132	G	A	0.561645	0.0170135	0.00282819	0.000157007	36.1882
Total testosterone levels (women)	226	rs9407759	T	A	0.920957	0.0316956	0.00527114	0.000156869	36.1564
Total testosterone levels (women)	226	rs7288888	C	A	0.0864443	-0.0302483	0.00503199	0.000156773	36.1342
Total testosterone levels (women)	226	rs542411	A	C	0.35009	0.0176551	0.00294093	0.000156358	36.0385
Total testosterone levels (women)	226	rs11024458	A	G	0.728256	0.0188637	0.00315866	0.000154738	35.6652
Total testosterone levels (women)	226	rs10910476	C	T	0.444104	0.0168419	0.00282679	0.000154008	35.497
Total testosterone levels (women)	226	rs1561798	A	G	0.652189	0.017594	0.00295964	0.000153321	35.3385
Total testosterone levels (women)	226	rs232159	T	C	0.650631	-0.0175235	0.00296306	0.000151744	34.9749
Total testosterone levels (women)	226	rs4586943	C	A	0.717888	-0.0184078	0.00312426	0.000150612	34.7141
Total testosterone levels (women)	226	rs1030431	A	G	0.332304	0.0175999	0.00299242	0.000150081	34.5917
Total testosterone levels (women)	226	rs1977658	T	G	0.34311	0.0174458	0.00296961	0.000149739	34.5127
Total testosterone levels (women)	226	rs35801460	G	A	0.796971	0.0204154	0.00348995	0.000148467	34.2195
Total testosterone levels (women)	226	rs17053931	G	A	0.80112	-0.02055	0.00351425	0.000148358	34.1944
Total testosterone levels (women)	226	rs9457466	A	T	0.36269	0.0170004	0.00290905	0.000148172	34.1517
Total testosterone levels (women)	226	rs34163044	C	A	0.580625	-0.0167088	0.00286235	0.000147842	34.0754
Total testosterone levels (women)	226	rs2147419	G	T	0.282126	-0.018171	0.00312357	0.000146827	33.8416
Total testosterone levels (women)	226	rs35162827	G	A	0.913014	-0.0292799	0.00503773	0.000146562	33.7805
Total testosterone levels (women)	226	rs62241325	T	C	0.796518	-0.020229	0.00348383	0.000146281	33.7156
Total testosterone levels (women)	226	rs35427	T	G	0.616743	0.0171038	0.0029526	0.000145589	33.5562
Total testosterone levels (women)	226	rs114834079	C	T	0.944493	-0.0356004	0.00614821	0.000145467	33.5281
Total testosterone levels (women)	226	rs2062479	G	C	0.475927	-0.016408	0.00283567	0.000145262	33.4808
Total testosterone levels (women)	226	rs6867332	A	T	0.621866	-0.0167315	0.00289161	0.000145259	33.4801
Total testosterone levels (women)	226	rs4983411	G	A	0.347488	0.0175717	0.003041	0.00014486	33.388
Total testosterone levels (women)	226	rs12482317	A	G	0.623884	-0.0167626	0.00290378	0.00014458	33.3236
Total testosterone levels (women)	226	rs12434496	A	G	0.184177	-0.0209352	0.00362761	0.000144499	33.305
Total testosterone levels (women)	226	rs13269725	A	G	0.921111	0.0300107	0.00520359	0.000144311	33.2615
Total testosterone levels (women)	226	rs2074585	G	A	0.486238	-0.0160303	0.0028023	0.000141974	32.7228
Total testosterone levels (women)	226	rs494242	C	T	0.65906	0.0168975	0.00296111	0.000141283	32.5636
Total testosterone levels (women)	226	rs6904345	T	C	0.634032	0.0165472	0.00291451	0.000139853	32.234
Total testosterone levels (women)	226	rs57615517	G	A	0.684568	0.0171284	0.0030193	0.000139629	32.1823
Total testosterone levels (women)	226	rs873779	C	T	0.371709	0.0164017	0.00289368	0.00013939	32.1272
Total testosterone levels (women)	226	rs199932475	C	T	0.53526	0.0161447	0.00284905	0.000139321	32.1112
Total testosterone levels (women)	226	rs4076000	A	C	0.398825	0.0161813	0.00285652	0.000139222	32.0884
Total testosterone levels (women)	226	rs6006070	T	C	0.91921	-0.0320636	0.00566479	0.000138999	32.0371
Total testosterone levels (women)	226	rs2879910	T	C	0.51856	-0.0160429	0.00284256	0.000138198	31.8524
Total testosterone levels (women)	226	rs7910742	A	C	0.172568	0.0208871	0.00371155	0.000137405	31.6695
Total testosterone levels (women)	226	rs144945766	G	A	0.973235	-0.0503676	0.0089563	0.000137215	31.6258
Total testosterone levels (women)	226	rs35088884	A	C	0.344357	0.0167047	0.00297672	0.000136634	31.4918
Total testosterone levels (women)	226	rs837493	G	A	0.451504	0.0158241	0.00282199	0.000136422	31.443
Total testosterone levels (women)	226	rs35199395	G	C	0.306134	-0.0170314	0.00304188	0.000136011	31.3482
Total testosterone levels (women)	226	rs12680936	G	A	0.423422	0.0158356	0.00284185	0.000134717	31.0501
Total testosterone levels (women)	226	rs185240167	G	T	0.483186	-0.0156707	0.00281627	0.000134334	30.9617
Total testosterone levels (women)	226	rs2126583	G	A	0.629301	0.0161239	0.00290065	0.000134062	30.8991
Total testosterone levels (women)	226	rs571040584	C	G	0.978004	0.060403	0.0108685	0.000134009	30.8869
Total testosterone levels (women)	226	rs881613	A	G	0.301183	0.0171593	0.00309511	0.000133354	30.7357
Total testosterone levels (women)	226	rs6127099	A	T	0.721214	0.0177481	0.00320368	0.000133157	30.6903
Total testosterone levels (women)	226	rs78563684	T	C	0.839367	0.0210876	0.0038293	0.000131575	30.3258
Total testosterone levels (women)	226	rs2608652	C	T	0.474835	-0.0154434	0.00280613	0.00013141	30.2877
Total testosterone levels (women)	226	rs4943729	C	A	0.481602	-0.0154285	0.00280597	0.000131172	30.2327
Total testosterone levels (women)	226	rs7743152	A	G	0.534308	-0.0153746	0.0028137	0.000129542	29.8571
Total testosterone levels (women)	226	rs7125555	C	T	0.515741	0.0153382	0.00280805	0.000129449	29.8356
Total testosterone levels (women)	226	rs505237	A	G	0.383969	-0.0157305	0.0028818	0.000129276	29.7957
Total testosterone levels (women)	226	rs13389219	C	T	0.607241	-0.0155985	0.00285901	0.00012915	29.7667
Serum SBHG levels (women)	268	rs858519	T	C	0.443432	-0.100112	0.00140168	0.0262174	5101.17
Serum SBHG levels (women)	268	rs1050541	T	G	0.44311	-0.0560232	0.00144037	0.00792112	1512.81
Serum SBHG levels (women)	268	rs10822163	C	G	0.527272	-0.0465153	0.00141953	0.00563509	1073.74
Serum SBHG levels (women)	268	rs117387630	C	T	0.978012	0.15944	0.00495942	0.00542529	1033.54
Serum SBHG levels (women)	268	rs369322961	G	T	0.913419	-0.0670724	0.0024756	0.00385923	734.044
Serum SBHG levels (women)	268	rs1260326	T	C	0.392536	-0.0343345	0.00144518	0.00297015	564.434
Serum SBHG levels (women)	268	rs56332871	C	A	0.727797	-0.0379366	0.00160309	0.00294694	560.011
Serum SBHG levels (women)	268	rs687339	C	T	0.227053	0.0355807	0.00169221	0.00232788	442.095
Serum SBHG levels (women)	268	rs4268041	A	G	0.180213	-0.0387156	0.00184936	0.00230769	438.253
Serum SBHG levels (women)	268	rs202200760	G	C	0.960948	-0.0788123	0.00400226	0.00204241	387.769
Serum SBHG levels (women)	268	rs4584635	A	T	0.521812	0.0261522	0.0014176	0.00179301	340.333
Serum SBHG levels (women)	268	rs11621792	C	T	0.547607	0.0248477	0.00144054	0.00156781	297.521
Serum SBHG levels (women)	268	rs2160348	T	C	0.263842	0.0276516	0.00160927	0.00155582	295.242
Serum SBHG levels (women)	268	rs796003	G	T	0.743875	-0.0254344	0.00163061	0.00128244	243.298
Serum SBHG levels (women)	268	rs13108218	A	G	0.38285	0.0224735	0.0014695	0.00123288	233.882
Serum SBHG levels (women)	268	rs114165349	G	C	0.97631	0.0695129	0.00467318	0.00116641	221.259
Serum SBHG levels (women)	268	rs440837	A	G	0.794219	-0.0260103	0.00175898	0.00115271	218.657
Serum SBHG levels (women)	268	rs7314285	T	G	0.931858	-0.0397463	0.00280896	0.00105559	200.216
Serum SBHG levels (women)	268	rs1736189	A	G	0.712922	-0.0220082	0.00156974	0.00103637	196.566
Serum SBHG levels (women)	268	rs1730862	G	A	0.341817	0.0208416	0.0014997	0.00101827	193.13
Serum SBHG levels (women)	268	rs73079476	A	C	0.848779	0.0269979	0.00198265	0.000977678	185.423
Serum SBHG levels (women)	268	rs76895963	T	G	0.979035	-0.0729621	0.00544856	0.000945525	179.319
Serum SBHG levels (women)	268	rs4794058	C	T	0.503229	-0.01786	0.00139148	0.000868729	164.742
Serum SBHG levels (women)	268	rs4804416	T	G	0.571884	0.0183186	0.00143571	0.000858481	162.797
Serum SBHG levels (women)	268	rs34255979	C	T	0.878998	-0.0273369	0.00218544	0.000825116	156.465
Serum SBHG levels (women)	268	rs28929474	C	T	0.979847	-0.0627387	0.00506756	0.000808304	153.274
Serum SBHG levels (women)	268	rs150539196	A	G	0.964386	-0.0485442	0.00394467	0.000798655	151.443
Serum SBHG levels (women)	268	rs8031605	G	C	0.89649	0.0284993	0.00234187	0.000781009	148.094
Serum SBHG levels (women)	268	rs79391862	A	C	0.98591	0.0737538	0.00611912	0.000766144	145.273
Serum SBHG levels (women)	268	rs13150068	A	G	0.564048	0.017217	0.00143173	0.00076263	144.607
Serum SBHG levels (women)	268	rs10184004	C	T	0.593455	-0.0170887	0.00143666	0.000746171	141.483
Serum SBHG levels (women)	268	rs555754	G	A	0.532247	-0.0164673	0.00142643	0.000702896	133.272
Serum SBHG levels (women)	268	rs6939861	G	A	0.737881	0.0188824	0.00163694	0.000701773	133.059
Serum SBHG levels (women)	268	rs6073431	C	T	0.468262	-0.0165704	0.00145231	0.000686597	130.18
Serum SBHG levels (women)	268	rs141556543	C	T	0.98989	0.0819107	0.0072216	0.000678535	128.65
Serum SBHG levels (women)	268	rs40270	A	C	0.226729	0.0188705	0.00169174	0.000656247	124.421
Serum SBHG levels (women)	268	rs738408	C	T	0.783916	-0.0186299	0.00172931	0.000612156	116.057
Serum SBHG levels (women)	268	rs557557392	G	A	0.976178	0.0497304	0.00462389	0.000610122	115.671
Serum SBHG levels (women)	268	rs139974673	T	C	0.974368	0.0481421	0.00449627	0.000604693	114.641
Serum SBHG levels (women)	268	rs6792725	A	G	0.308024	-0.0168669	0.00158145	0.000600001	113.751
Serum SBHG levels (women)	268	rs77503049	C	T	0.845364	0.0208593	0.00195962	0.000597653	113.306
Serum SBHG levels (women)	268	rs1688043	C	T	0.0662549	-0.0302484	0.0028581	0.000590807	112.007
Serum SBHG levels (women)	268	rs12952818	G	A	0.384761	-0.015097	0.00144799	0.000573395	108.704
Serum SBHG levels (women)	268	rs8178824	C	T	0.970232	0.041749	0.00410506	0.000545593	103.43
Serum SBHG levels (women)	268	rs2943654	C	T	0.355476	0.0149119	0.00147362	0.000540148	102.398
Serum SBHG levels (women)	268	rs6706	C	T	0.81645	-0.0183361	0.00182788	0.000530812	100.627
Serum SBHG levels (women)	268	rs35504625	C	G	0.523492	-0.0140476	0.00141329	0.000521156	98.7955
Serum SBHG levels (women)	268	rs1037169	T	C	0.313029	0.0152522	0.00153727	0.000519268	98.4374
Serum SBHG levels (women)	268	rs72663503	C	T	0.771957	0.0166954	0.00168443	0.000518221	98.2388
Serum SBHG levels (women)	268	rs78890745	G	A	0.891227	-0.0217863	0.00228755	0.000478487	90.7029
Serum SBHG levels (women)	268	rs75130744	G	C	0.928596	0.0261357	0.00276014	0.000472991	89.6606
Serum SBHG levels (women)	268	rs174554	A	G	0.655615	0.0140161	0.00149346	0.000464642	88.077
Serum SBHG levels (women)	268	rs17184382	A	C	0.573541	-0.013442	0.00143411	0.000463462	87.8533
Serum SBHG levels (women)	268	rs11078597	T	C	0.814029	-0.0167042	0.00178663	0.000461142	87.4133
Serum SBHG levels (women)	268	rs1047891	C	A	0.68453	-0.0141589	0.00151611	0.000460098	87.2154
Serum SBHG levels (women)	268	rs1801282	C	G	0.880044	-0.0202851	0.0021778	0.000457691	86.7588
Serum SBHG levels (women)	268	rs864899	A	G	0.415063	0.0134757	0.00144681	0.00045765	86.7511
Serum SBHG levels (women)	268	rs140584594	A	G	0.269996	0.0145262	0.00158345	0.000443972	84.1571
Serum SBHG levels (women)	268	rs7117818	C	T	0.770534	-0.0153571	0.00169	0.000435621	82.5735
Serum SBHG levels (women)	268	rs757869	G	A	0.293955	0.014048	0.00156648	0.000424275	80.422
Serum SBHG levels (women)	268	rs34463468	C	T	0.219812	0.0153273	0.00172137	0.000418267	79.2827
Serum SBHG levels (women)	268	rs2498786	C	G	0.384623	0.0129537	0.00146405	0.000412999	78.2837
Serum SBHG levels (women)	268	rs72681869	G	C	0.988774	-0.0594923	0.00674582	0.000410324	77.7763
Serum SBHG levels (women)	268	rs4639796	G	A	0.840167	0.0169494	0.00192537	0.000408842	77.4954
Serum SBHG levels (women)	268	rs9987289	A	G	0.0921134	-0.0215197	0.00245338	0.0004059	76.9375
Serum SBHG levels (women)	268	rs11065365	G	A	0.409421	-0.0126459	0.0014426	0.0004054	76.8428
Serum SBHG levels (women)	268	rs2925979	T	C	0.300204	-0.0133759	0.00155269	0.000391525	74.2116
Serum SBHG levels (women)	268	rs75702986	G	A	0.812829	-0.0158228	0.00184135	0.000389563	73.8396
Serum SBHG levels (women)	268	rs12496226	G	T	0.680774	0.0130259	0.00151944	0.000387733	73.4926
Serum SBHG levels (women)	268	rs4760278	C	A	0.773596	-0.0142006	0.00169039	0.000372332	70.5724
Serum SBHG levels (women)	268	rs11556924	C	T	0.61095	-0.0121614	0.00145614	0.000368005	69.7519
Serum SBHG levels (women)	268	rs2105608	T	A	0.675879	0.012626	0.00151604	0.000365935	69.3595
Serum SBHG levels (women)	268	rs1782652	T	A	0.618893	0.0121809	0.00147555	0.00035954	68.1469
Serum SBHG levels (women)	268	rs11186721	C	A	0.473092	-0.0117333	0.00142379	0.000358299	67.9116
Serum SBHG levels (women)	268	rs11645610	A	G	0.503818	0.0116803	0.00142481	0.000354562	67.2031
Serum SBHG levels (women)	268	rs9697210	G	A	0.853608	0.0161375	0.00201431	0.00033863	64.1823
Serum SBHG levels (women)	268	rs1530439	G	T	0.691201	-0.0123076	0.00153884	0.000337494	63.9669
Serum SBHG levels (women)	268	rs139429983	C	T	0.966527	-0.0317645	0.00398134	0.00033584	63.6533
Serum SBHG levels (women)	268	rs3842763	G	T	0.760519	-0.0134374	0.00168632	0.00033501	63.4959
Serum SBHG levels (women)	268	rs885683	G	A	0.743863	0.0129406	0.001628	0.000333356	63.1823
Serum SBHG levels (women)	268	rs7297147	A	G	0.562118	0.0113782	0.0014386	0.000330047	62.5551
Serum SBHG levels (women)	268	rs3001032	T	C	0.680341	-0.0119862	0.00151551	0.000330031	62.5519
Serum SBHG levels (women)	268	rs2233374	C	G	0.970106	-0.0324542	0.00411803	0.000327698	62.1095
Serum SBHG levels (women)	268	rs7298820	A	T	0.79452	-0.0139022	0.00176424	0.000327614	62.0936
Serum SBHG levels (women)	268	rs390408	A	G	0.180101	0.0149003	0.00189861	0.00032496	61.5905
Serum SBHG levels (women)	268	rs4837794	T	C	0.331616	0.0118695	0.00151635	0.00032328	61.2719
Serum SBHG levels (women)	268	rs6857	C	T	0.828909	-0.0146926	0.00188965	0.000318969	60.4547
Serum SBHG levels (women)	268	rs62033400	A	G	0.60748	0.0113287	0.00145804	0.000318519	60.3694
Serum SBHG levels (women)	268	rs1217565	C	T	0.798823	0.0138799	0.00179291	0.000316207	59.9309
Serum SBHG levels (women)	268	rs7006626	C	A	0.366937	-0.0113658	0.0014741	0.000313662	59.4486
Serum SBHG levels (women)	268	rs5009837	T	C	0.283822	0.0120841	0.00157158	0.000311941	59.1223
Serum SBHG levels (women)	268	rs11047237	A	T	0.965319	0.0297089	0.00386443	0.000311831	59.1014
Serum SBHG levels (women)	268	rs4876626	T	A	0.430149	0.0109858	0.00143594	0.000308823	58.531
Serum SBHG levels (women)	268	rs9267551	C	G	0.147397	0.0152602	0.00200223	0.000306487	58.0882
Serum SBHG levels (women)	268	rs9844972	G	C	0.928585	0.021349	0.00280175	0.000306349	58.062
Serum SBHG levels (women)	268	rs6812193	C	T	0.623239	-0.0111183	0.00146245	0.000304954	57.7976
Serum SBHG levels (women)	268	rs3782735	G	A	0.399227	-0.0112249	0.00148139	0.000302933	57.4145
Serum SBHG levels (women)	268	rs2812208	G	C	0.978481	-0.0370511	0.00490499	0.000301056	57.0586
Serum SBHG levels (women)	268	rs2849025	T	C	0.254609	-0.0122528	0.00162754	0.000299041	56.6765
Serum SBHG levels (women)	268	rs17128091	G	C	0.744106	-0.0122557	0.00163102	0.000297907	56.4616
Serum SBHG levels (women)	268	rs255755	A	G	0.730319	0.0120404	0.00160811	0.000295784	56.0591
Serum SBHG levels (women)	268	rs438659	T	C	0.373348	-0.0109725	0.00146906	0.000294345	55.7863
Serum SBHG levels (women)	268	rs34358	G	A	0.344817	0.0111445	0.00149311	0.000293943	55.71
Serum SBHG levels (women)	268	rs267733	A	G	0.838974	0.0142196	0.00191765	0.00029011	54.9834
Serum SBHG levels (women)	268	rs4680	G	A	0.48414	0.0105538	0.00142714	0.000288544	54.6865
Serum SBHG levels (women)	268	rs13042148	C	T	0.845295	0.0144829	0.0019663	0.000286246	54.2509
Serum SBHG levels (women)	268	rs11023881	T	A	0.612225	0.0106353	0.00145853	0.000280543	53.1697
Serum SBHG levels (women)	268	rs112833123	C	T	0.935575	0.0209219	0.0028892	0.000276681	52.4376
Serum SBHG levels (women)	268	rs13277751	T	G	0.357828	-0.0107739	0.00148934	0.000276116	52.3303
Serum SBHG levels (women)	268	rs12575636	T	G	0.811618	0.0131389	0.00182095	0.000274698	52.0616
Serum SBHG levels (women)	268	rs62059197	G	A	0.885184	-0.015698	0.00218351	0.000272717	51.6861
Serum SBHG levels (women)	268	rs469721	C	T	0.803111	0.0128048	0.00178311	0.000272097	51.5685
Serum SBHG levels (women)	268	rs568656	A	C	0.648846	-0.0110565	0.00154583	0.000269928	51.1573
Serum SBHG levels (women)	268	rs12543287	G	C	0.62798	-0.0105562	0.00147703	0.000269508	51.0778
Serum SBHG levels (women)	268	rs2196943	G	A	0.360329	0.0104779	0.00147235	0.000267216	50.6433
Serum SBHG levels (women)	268	rs4122352	G	A	0.704472	-0.0110328	0.00156367	0.000262676	49.7825
Serum SBHG levels (women)	268	rs199607859	G	T	0.406077	-0.0101126	0.00145092	0.000256319	48.5774
Serum SBHG levels (women)	268	rs1033667	C	T	0.700349	-0.010876	0.00156137	0.000256017	48.5202
Serum SBHG levels (women)	268	rs8107967	A	G	0.432761	-0.0099828	0.00143381	0.000255778	48.4749
Serum SBHG levels (women)	268	rs1229498	T	G	0.275325	0.0111695	0.00161382	0.000252755	47.9019
Serum SBHG levels (women)	268	rs12625035	T	C	0.818487	-0.0127389	0.00184609	0.000251247	47.6161
Serum SBHG levels (women)	268	rs9884397	G	A	0.554544	-0.00995117	0.00145312	0.000247452	46.8965
Serum SBHG levels (women)	268	rs6583855	A	C	0.466434	-0.00974463	0.00142318	0.000247375	46.882
Serum SBHG levels (women)	268	rs10900446	G	A	0.617438	0.00996558	0.00145554	0.000247344	46.8762
Serum SBHG levels (women)	268	rs11791747	A	G	0.693474	-0.0106264	0.00155349	0.000246888	46.7898
Serum SBHG levels (women)	268	rs9663238	A	G	0.305608	-0.0105161	0.00154174	0.00024549	46.5246
Serum SBHG levels (women)	268	rs75499503	C	T	0.780317	-0.011851	0.00173907	0.000245032	46.4378
Serum SBHG levels (women)	268	rs2551644	A	T	0.813663	-0.0124062	0.00182182	0.000244688	46.3727
Serum SBHG levels (women)	268	rs6736913	A	G	0.0206256	0.03368	0.00495299	0.000243981	46.2386
Serum SBHG levels (women)	268	rs62102718	A	T	0.715081	0.0106448	0.00157791	0.000240137	45.5099
Serum SBHG levels (women)	268	rs849138	G	A	0.493744	-0.00954746	0.00141902	0.000238862	45.2683
Serum SBHG levels (women)	268	rs12414906	T	C	0.913001	0.0168442	0.00252239	0.000235303	44.5935
Serum SBHG levels (women)	268	rs114949263	T	C	0.88885	-0.0151114	0.00226365	0.000235148	44.5642
Serum SBHG levels (women)	268	rs8027064	G	A	0.964938	-0.0259629	0.00390376	0.000233395	44.2319
Serum SBHG levels (women)	268	rs72844546	C	T	0.34587	0.00969476	0.0014604	0.000232532	44.0683
Serum SBHG levels (women)	268	rs11967262	C	G	0.511851	0.00941338	0.00142394	0.000230601	43.7022
Serum SBHG levels (women)	268	rs157935	T	G	0.696832	-0.010221	0.00154823	0.000229969	43.5824
Serum SBHG levels (women)	268	rs11188601	T	C	0.635506	-0.0096678	0.00147407	0.000226972	43.0145
Serum SBHG levels (women)	268	rs1823227	T	G	0.737545	-0.0105903	0.00161519	0.000226842	42.9897
Serum SBHG levels (women)	268	rs17616365	G	A	0.967937	0.0259419	0.00395672	0.000226823	42.9861
Serum SBHG levels (women)	268	rs9766229	A	C	0.959791	-0.0240085	0.00366768	0.000226101	42.8492
Serum SBHG levels (women)	268	rs10153315	T	C	0.580902	0.00924201	0.00141325	0.000225657	42.7652
Serum SBHG levels (women)	268	rs13149860	T	C	0.536298	0.00923847	0.00142146	0.000222888	42.2402
Serum SBHG levels (women)	268	rs1585705	C	A	0.310294	-0.00998537	0.00153957	0.000221966	42.0654
Serum SBHG levels (women)	268	rs6860245	G	C	0.752862	-0.0107054	0.00165113	0.000221819	42.0377
Serum SBHG levels (women)	268	rs9379084	G	A	0.884188	0.0148429	0.00229011	0.000221657	42.0069
Serum SBHG levels (women)	268	rs12334548	G	C	0.920392	0.0167939	0.0026232	0.000216271	40.986
Serum SBHG levels (women)	268	rs75077113	A	C	0.722475	-0.0102254	0.00159938	0.000215683	40.8745
Serum SBHG levels (women)	268	rs78058190	G	A	0.949422	0.0231185	0.00363225	0.000213761	40.5101
Serum SBHG levels (women)	268	rs72702354	A	G	0.958061	-0.0225895	0.00356554	0.000211799	40.1382
Serum SBHG levels (women)	268	rs7133953	T	G	0.854982	0.0128049	0.00202406	0.000211187	40.0222
Serum SBHG levels (women)	268	rs183015141	G	A	0.973288	0.0287762	0.00456043	0.000210095	39.8154
Serum SBHG levels (women)	268	rs8033077	C	T	0.278682	0.0100271	0.00159003	0.000209846	39.7682
Serum SBHG levels (women)	268	rs1650548	G	C	0.767941	0.010667	0.00169449	0.000209107	39.628
Serum SBHG levels (women)	268	rs9871160	T	C	0.852163	-0.0125602	0.00199591	0.000208965	39.601
Serum SBHG levels (women)	268	rs28712547	A	G	0.679085	-0.00955121	0.00151819	0.000208846	39.5786
Serum SBHG levels (women)	268	rs2618566	G	T	0.339444	0.00942923	0.00150377	0.000207469	39.3174
Serum SBHG levels (women)	268	rs28925904	C	T	0.97468	0.028266	0.00450882	0.000207379	39.3005
Serum SBHG levels (women)	268	rs111981233	T	G	0.919836	-0.0163889	0.0026176	0.00020685	39.2002
Serum SBHG levels (women)	268	rs10815276	A	G	0.543174	-0.0089276	0.00143458	0.000204354	38.7271
Serum SBHG levels (women)	268	rs6772177	C	T	0.828425	0.0117404	0.00189324	0.000202917	38.4547
Serum SBHG levels (women)	268	rs13379043	T	C	0.72202	-0.0100214	0.00161779	0.000202478	38.3714
Serum SBHG levels (women)	268	rs2921552	T	A	0.259901	-0.010093	0.00162965	0.000202403	38.3572
Serum SBHG levels (women)	268	rs12943365	C	G	0.391455	-0.00883439	0.00142648	0.000202389	38.3546
Serum SBHG levels (women)	268	rs10176654	T	C	0.781104	0.0105803	0.00171234	0.000201456	38.1778
Serum SBHG levels (women)	268	rs8756	C	A	0.485196	0.00876032	0.001419	0.000201113	38.1128
Serum SBHG levels (women)	268	rs16995626	T	C	0.927746	-0.0169788	0.00275287	0.000200728	38.0398
Serum SBHG levels (women)	268	rs892023	A	G	0.606254	0.00897067	0.00146133	0.000198847	37.6833
Serum SBHG levels (women)	268	rs10883451	T	C	0.501262	-0.00870303	0.00141809	0.000198747	37.6642
Serum SBHG levels (women)	268	rs4685265	T	C	0.318135	-0.00933612	0.00152165	0.000198641	37.6443
Serum SBHG levels (women)	268	rs62580785	T	C	0.821347	-0.0114307	0.00186342	0.000198559	37.6287
Serum SBHG levels (women)	268	rs1330307	A	C	0.514866	0.00875617	0.00142812	0.000198365	37.5919
Serum SBHG levels (women)	268	rs759404	C	T	0.932113	0.0173342	0.00283884	0.00019674	37.2839
Serum SBHG levels (women)	268	rs144104341	G	C	0.305074	0.00944427	0.00154835	0.000196321	37.2044
Serum SBHG levels (women)	268	rs925098	G	A	0.26475	0.00980966	0.00160834	0.0001963	37.2004
Serum SBHG levels (women)	268	rs67890964	T	C	0.626414	-0.00894027	0.00147082	0.000194962	36.9469
Serum SBHG levels (women)	268	rs9375703	T	G	0.326425	0.00921334	0.00151689	0.000194668	36.8911
Serum SBHG levels (women)	268	rs12982781	T	C	0.660758	0.00916646	0.00150963	0.00019455	36.8687
Serum SBHG levels (women)	268	rs3770776	A	G	0.579887	-0.00870576	0.00143427	0.000194411	36.8423
Serum SBHG levels (women)	268	rs820504	G	A	0.863959	0.0126037	0.00207675	0.000194355	36.8318
Serum SBHG levels (women)	268	rs12906447	C	T	0.551707	0.00869057	0.0014378	0.000192783	36.5338
Serum SBHG levels (women)	268	rs7240682	C	G	0.772089	0.0102692	0.00170008	0.000192532	36.4863
Serum SBHG levels (women)	268	rs6088466	G	A	0.697306	-0.00937587	0.00155408	0.000192064	36.3975
Serum SBHG levels (women)	268	rs62053877	G	A	0.610474	0.00869128	0.00144488	0.00019093	36.1826
Serum SBHG levels (women)	268	rs7519019	C	T	0.646421	-0.00886846	0.00147669	0.000190321	36.0673
Serum SBHG levels (women)	268	rs12935701	C	T	0.597779	0.00870683	0.00145081	0.000190051	36.0159
Serum SBHG levels (women)	268	rs1005421	T	C	0.416762	-0.00873311	0.00145548	0.000189975	36.0015
Serum SBHG levels (women)	268	rs2551774	A	G	0.400789	0.00868715	0.00144983	0.000189448	35.9018
Serum SBHG levels (women)	268	rs7217661	T	C	0.48082	0.00834465	0.00139554	0.00018867	35.7542
Serum SBHG levels (women)	268	rs7131509	C	T	0.341097	0.0089834	0.00150351	0.000188382	35.6997
Serum SBHG levels (women)	268	rs799157	T	C	0.0432357	0.0207253	0.00348714	0.000186395	35.3231
Serum SBHG levels (women)	268	rs4976033	A	G	0.598943	0.00867701	0.001466	0.000184861	35.0322
Serum SBHG levels (women)	268	rs79141906	A	C	0.673867	-0.00895413	0.00151496	0.000184339	34.9333
Serum SBHG levels (women)	268	rs1229984	T	C	0.023159	0.0278823	0.00473083	0.000183297	34.7358
Serum SBHG levels (women)	268	rs2239222	A	G	0.650716	-0.0088465	0.00150102	0.000183292	34.7348
Serum SBHG levels (women)	268	rs11539938	T	C	0.578646	-0.00882597	0.00149759	0.000183279	34.7324
Serum SBHG levels (women)	268	rs563296	G	A	0.442673	0.00841037	0.00142783	0.000183084	34.6955
Serum SBHG levels (women)	268	rs60018147	A	G	0.880135	-0.0135186	0.00230034	0.000182244	34.5362
Serum SBHG levels (women)	268	rs56298514	A	C	0.759401	0.00974098	0.00165891	0.000181942	34.479
Serum SBHG levels (women)	268	rs4938642	G	C	0.925551	-0.0158946	0.00270702	0.000181924	34.4756
Serum SBHG levels (women)	268	rs62565259	C	T	0.826697	-0.0111112	0.00189402	0.000181604	34.415
Serum SBHG levels (women)	268	rs1876633	A	G	0.338157	0.00878483	0.00149918	0.00018119	34.3364
Serum SBHG levels (women)	268	rs368214	C	T	0.435938	-0.00845282	0.00144386	0.000180854	34.2727
Serum SBHG levels (women)	268	rs62078747	C	G	0.441545	-0.00820565	0.0014025	0.000180632	34.2307
Serum SBHG levels (women)	268	rs1738386	T	C	0.620042	-0.00858522	0.00147003	0.00017998	34.1072
Serum SBHG levels (women)	268	rs17305868	A	G	0.485089	0.00832956	0.00142829	0.000179468	34.01
Serum SBHG levels (women)	268	rs12599288	T	C	0.705969	0.00914476	0.0015682	0.000179439	34.0046
Serum SBHG levels (women)	268	rs150522308	A	T	0.933492	-0.0166933	0.00286337	0.000179351	33.9879
Serum SBHG levels (women)	268	rs748195	T	C	0.52977	-0.00825412	0.00142062	0.00017814	33.7583
Serum SBHG levels (women)	268	rs1635025	T	A	0.895604	-0.013462	0.0023195	0.000177748	33.6842
Serum SBHG levels (women)	268	rs11993679	T	C	0.770189	-0.00988856	0.00170652	0.000177182	33.5768
Serum SBHG levels (women)	268	rs551243	G	C	0.530501	0.00825332	0.00142646	0.00017665	33.476
Serum SBHG levels (women)	268	rs4810580	T	G	0.782351	0.0100343	0.00173473	0.000176558	33.4584
Serum SBHG levels (women)	268	rs35250013	T	A	0.70896	0.00912139	0.00157721	0.00017649	33.4456
Serum SBHG levels (women)	268	rs1132414	A	G	0.754083	-0.00932053	0.00161557	0.000175633	33.2832
Serum SBHG levels (women)	268	rs2207132	G	A	0.96632	0.0227218	0.00394097	0.000175411	33.241
Serum SBHG levels (women)	268	rs80234285	G	A	0.89999	0.0136517	0.0023698	0.000175116	33.1853
Serum SBHG levels (women)	268	rs56232455	G	A	0.513215	-0.00841756	0.00146215	0.00017489	33.1424
Serum SBHG levels (women)	268	rs822508	T	C	0.327437	-0.00863718	0.00150373	0.000174093	32.9913
Serum SBHG levels (women)	268	rs12121301	T	A	0.566275	-0.00819053	0.00142678	0.000173895	32.9538
Serum SBHG levels (women)	268	rs140312320	G	A	0.932839	0.0162284	0.00282975	0.000173553	32.889
Serum SBHG levels (women)	268	rs4077285	C	G	0.093796	-0.0141029	0.00245936	0.00017352	32.8827
Serum SBHG levels (women)	268	rs62217799	G	T	0.341429	0.00867851	0.00151505	0.000173147	32.8119
Serum SBHG levels (women)	268	rs11587468	G	A	0.989848	0.0408481	0.00713817	0.000172802	32.7465
Serum SBHG levels (women)	268	rs11637595	C	T	0.723651	0.00915883	0.00160658	0.000171496	32.4991
Serum SBHG levels (women)	268	rs147894336	C	T	0.988743	-0.0403309	0.0070779	0.000171335	32.4685
Serum SBHG levels (women)	268	rs34184867	C	G	0.504538	0.00818032	0.00143591	0.000171263	32.455
Serum SBHG levels (women)	268	rs535234952	A	T	0.989773	-0.0439847	0.00773048	0.000170832	32.3732
Serum SBHG levels (women)	268	rs55831924	C	T	0.63813	-0.00842613	0.00148287	0.000170384	32.2883
Serum SBHG levels (women)	268	rs1549854	A	C	0.491093	-0.00808247	0.00142292	0.000170257	32.2643
Serum SBHG levels (women)	268	rs12287551	A	T	0.854688	0.0114077	0.00201831	0.000168578	31.946
Serum SBHG levels (women)	268	rs72703228	A	G	0.836592	0.0108297	0.00191609	0.00016857	31.9445
Serum SBHG levels (women)	268	rs2881926	C	T	0.469276	0.0080308	0.0014243	0.000167762	31.7914
Serum SBHG levels (women)	268	rs1420385	A	G	0.534305	0.00803144	0.00142598	0.000167394	31.7216
Serum SBHG levels (women)	268	rs6592644	G	T	0.722395	-0.00946146	0.00167997	0.000167376	31.7182
Serum SBHG levels (women)	268	rs62618693	C	T	0.955147	-0.0192742	0.00342778	0.000166843	31.6171
Serum SBHG levels (women)	268	rs4492872	C	G	0.625786	0.00825209	0.00146943	0.000166422	31.5374
Serum SBHG levels (women)	268	rs587611953	C	A	0.835879	0.0118905	0.00212335	0.000165477	31.3583
Serum SBHG levels (women)	268	rs11688682	G	C	0.729573	-0.00920048	0.00164552	0.000164966	31.2615
Serum SBHG levels (women)	268	rs4450871	A	G	0.557615	-0.00795214	0.00142444	0.00016446	31.1656
Serum SBHG levels (women)	268	rs35763453	T	C	0.941276	0.0173317	0.00310598	0.000164311	31.1373
Serum SBHG levels (women)	268	rs28372209	A	G	0.475008	0.00796557	0.00142809	0.000164174	31.1113
Serum SBHG levels (women)	268	rs56133616	T	C	0.987657	0.0361942	0.00648954	0.000164146	31.1061
Serum SBHG levels (women)	268	rs2642438	A	G	0.296525	-0.00860815	0.0015442	0.000163981	31.0748
Serum SBHG levels (women)	268	rs12591786	C	T	0.842297	-0.0110211	0.001979	0.000163659	31.0137
Serum SBHG levels (women)	268	rs7451008	T	C	0.737918	0.00900218	0.00161865	0.000163219	30.9304
Serum SBHG levels (women)	268	rs34311866	T	C	0.823871	0.0103976	0.00187118	0.000162936	30.8767
Serum SBHG levels (women)	268	rs8066941	T	G	0.761947	0.00909654	0.00163813	0.000162719	30.8355
Serum SBHG levels (women)	268	rs6777124	T	G	0.382257	-0.00818328	0.00147447	0.000162542	30.802
Serum SBHG levels (women)	268	rs114414623	G	A	0.977734	0.0266576	0.00482234	0.000161253	30.5578
Serum SBHG levels (women)	268	rs8071650	G	A	0.694268	-0.00836178	0.00151302	0.000161172	30.5424
Serum SBHG levels (women)	268	rs1870927	T	A	0.378307	-0.00808127	0.00146261	0.000161096	30.5279
Serum SBHG levels (women)	268	rs558531	G	A	0.74207	-0.00906568	0.00164368	0.000160527	30.4202
Serum SBHG levels (women)	268	rs11588341	A	G	0.42673	-0.00791279	0.00143597	0.000160233	30.3643
Serum SBHG levels (women)	268	rs6503097	C	T	0.175861	0.0100628	0.00182616	0.00016023	30.3638
Serum SBHG levels (women)	268	rs17049712	C	T	0.710875	0.00860716	0.0015656	0.000159493	30.2241
Serum SBHG levels (women)	268	rs301036	T	G	0.454938	0.00781767	0.00142412	0.000159018	30.134
Serum SBHG levels (women)	268	rs2076947	T	C	0.202329	0.00984571	0.00179668	0.000158466	30.0295
Serum SBHG levels (women)	268	rs10444558	A	T	0.839043	0.0105341	0.00192601	0.000157856	29.9139
Serum SBHG levels (women)	268	rs12150978	A	G	0.570911	-0.007864	0.00143889	0.000157622	29.8695
Serum SBHG levels (women)	268	rs4367880	G	C	0.799013	0.00965922	0.00176805	0.0001575	29.8463
Serum SBHG levels (women)	268	rs13066991	C	A	0.751316	-0.00899032	0.00164634	0.00015736	29.8199
Serum SBHG levels (women)	268	rs2488274	G	C	0.206688	0.00964133	0.00176574	0.000157328	29.8137
Serum SBHG levels (women)	268	rs8071851	A	G	0.608381	0.00808654	0.00148158	0.000157203	29.79
Serum SBHG levels (women)	268	rs11704737	A	T	0.717239	0.00870416	0.00159512	0.000157127	29.7757
Serum SBHG levels (women)	268	rs77704058	C	G	0.945047	0.0169414	0.00310493	0.000157101	29.7708
Serum SBHG levels (women)	268	rs9834503	C	A	0.460277	-0.00812062	0.00148886	0.000156984	29.7486
Serum SBHG levels (women)	268	rs59662471	C	T	0.614866	-0.00794438	0.00145706	0.000156874	29.7276
