# Supplementary material for: Investigating the causal effect of potential therapeutic agents for colorectal cancer prevention: a Mendelian randomization analysis
Source: Cancer Epidemiol Biomarkers Prev. Author manuscript; Available in PMC 2025 Nov 19. (PMC7618373; doi:10.1158/1055-9965.EPI-25-0875)
Supplement: Supplementary Table 4 [file EMS210400-supplement-Supplementary_Table_4.xlsx]

## Sheet: Supplementary Table 4
Supplementary Table 4: Two-sample MR effect estimates for all dietary micronutrients and protein drug-targets on CRC risk
exposure	nsnp	method	or	or_lci95	or_uci95	stderr	p	fdr
Serum calcium levels	40	Inverse variance weighted (multiplicative random effects)	0.859506	0.741171	0.996735	0.075575	0.0451482	0.285939
Serum 25-Hydroxyvitamin D levels	95	Inverse variance weighted (multiplicative random effects)	0.973133	0.911342	1.03911	0.0334706	0.415826	0.55832
Circulating omega-3 fatty acids	40	Inverse variance weighted (multiplicative random effects)	1.10136	1.02779	1.18019	0.0352723	0.00619866	0.0588873
Circulating omega-6 fatty acids	51	Inverse variance weighted (multiplicative random effects)	1.07543	0.994844	1.16254	0.0397397	0.0672629	0.319499
Circulating selenium	1	Wald ratio	0.998726	0.940608	1.06044	0.030589	0.966765	0.966765
Beta carotene	1	Wald ratio	1.02257	0.971955	1.07581	0.025899	0.388881	0.55832
Serum folate levels	3	Inverse variance weighted (fixed effects)	1.03801	0.990098	1.08824	0.0241115	0.121792	0.385674
Serum magnesium levels	6	Inverse variance weighted (multiplicative random effects)	0.958178	0.90783	1.01132	0.0275385	0.120815	0.385674
Serum retinol levels (vitamin A)	7	Inverse variance weighted (multiplicative random effects)	0.95163	0.814982	1.11119	0.0790868	0.530728	0.630239
Circulating alpha-tocopherol (vitamin E)	1	Wald ratio	1.10399	0.938804	1.29825	0.0826957	0.231549	0.55832
Plasma vitamin C levels	9	Inverse variance weighted (multiplicative random effects)	0.895716	0.732135	1.09585	0.102888	0.284436	0.55832
Plasma IL23R levels	1	Wald ratio	0.961569	0.897075	1.0307	0.0354217	0.268572	0.55832
Plasma IL12B levels	2	Inverse variance weighted (fixed effects)	0.980716	0.937429	1.026	0.0230313	0.39784	0.55832
SBP (due to ADRB1 inhibition)	8	Inverse variance weighted	0.828021	0.512456	1.33791	0.244808	0.440779	0.55832
SBP (due to NCC inhibition)	1	Wald ratio	2.25906	0.475752	10.7269	0.7948	0.305198	0.55832
Plasma ACE levels	4	Inverse variance weighted (multiplicative random effects)	1.07721	1.03079	1.12573	0.0224773	0.000936459	0.0177927
LDL cholesterol (due to HMGCR inhibition)	15	Inverse variance weighted	1.0354	0.845268	1.2683	0.103515	0.736828	0.823514
LDL cholesterol (due to NPC1L1 inhibition)	11	Inverse variance weighted	0.851768	0.589815	1.23006	0.187503	0.392178	0.55832
LDL cholesterol (due to PCSK9 inhibition)	28	Inverse variance weighted	1.01123	0.905625	1.12915	0.0562752	0.84267	0.889485
