# Supplementary material for: Investigating the causal effect of potential therapeutic agents for colorectal cancer prevention: a Mendelian randomization analysis
Source: Cancer Epidemiol Biomarkers Prev. Author manuscript; Available in PMC 2025 Nov 19. (PMC7618373; doi:10.1158/1055-9965.EPI-25-0875)
Supplement: Supplementary Table 5 [file EMS210400-supplement-Supplementary_Table_5.xlsx]

## Sheet: Supplementary Table 5
Supplementary Table 5: Effect estimates from pleiotropy-robust methods for all exposures with evidence from the initial MR analysis
exposure	method	or	or_lci95	or_uci95	se
Serum calcium levels	Inverse variance weighted (multiplicative random effects)	0.859506	0.741171	0.996735	0.075575
Serum calcium levels	MR-Egger	0.691734	0.516561	0.926309	0.148983
Serum calcium levels	Weighted median	0.836945	0.703159	0.996186	0.0888652
Serum calcium levels	Weighted mode	0.763093	0.519551	1.1208	0.19613
Circulating omega-3 fatty acids	Inverse variance weighted (multiplicative random effects)	1.10136	1.02779	1.18019	0.0352723
Circulating omega-3 fatty acids	MR-Egger	1.15234	1.04822	1.26681	0.0483193
Circulating omega-3 fatty acids	Weighted median	1.17152	1.11843	1.22714	0.0236617
Circulating omega-3 fatty acids	Weighted mode	1.15189	1.10266	1.20333	0.0222886
Serum calcium levels	MR-Horse	0.88692	0.764174	1.02938	0.076
Circulating omega-3 fatty acids	MR-Horse	1.11851	1.04436	1.19794	0.035
Serum calcium levels	MR-PRESSO	0.893634	0.783785	1.01888	0.0669192
Circulating omega-3 fatty acids	MR-PRESSO	1.08887	1.00697	1.17743	0.039895
