# Supplementary material for: Investigating the causal effect of potential therapeutic agents for colorectal cancer prevention: a Mendelian randomization analysis
Source: Cancer Epidemiol Biomarkers Prev. Author manuscript; Available in PMC 2025 Nov 19. (PMC7618373; doi:10.1158/1055-9965.EPI-25-0875)
Supplement: Supplementary Table 6 [file EMS210400-supplement-Supplementary_Table_6.xlsx]

## Sheet: Supplementary Table 6
Supplementary Table 6: Leave-on-out results: effect estimates recalculated whilst iteratively removing each SNP
exposure	SNP	or	or_lci95	or_uci95	se	p
Serum calcium levels	rs10736553	0.860942	0.740318	1.00122	0.0770142	0.0518759
Serum calcium levels	rs11078597	0.861368	0.736978	1.00675	0.0795731	0.0607336
Serum calcium levels	rs115800054	0.863578	0.743579	1.00294	0.0763311	0.0546664
Serum calcium levels	rs11629846	0.848296	0.731926	0.983169	0.0752811	0.0288537
Serum calcium levels	rs117213754	0.850931	0.731559	0.98978	0.0771185	0.0363312
Serum calcium levels	rs1260326	0.917484	0.790696	1.0646	0.0758786	0.25639
Serum calcium levels	rs12613807	0.864641	0.744046	1.00478	0.0766384	0.0577279
Serum calcium levels	rs13107325	0.865437	0.741793	1.00969	0.0786555	0.066152
Serum calcium levels	rs13379416	0.860354	0.740076	1.00018	0.0768324	0.0502703
Serum calcium levels	rs1354034	0.866622	0.745891	1.00689	0.0765426	0.0614517
Serum calcium levels	rs17884869	0.866502	0.743973	1.00921	0.0777859	0.0654586
Serum calcium levels	rs2060982	0.844444	0.729512	0.977482	0.074644	0.0235057
Serum calcium levels	rs2298615	0.861394	0.740867	1.00153	0.0769034	0.0523627
Serum calcium levels	rs2330805	0.862311	0.741629	1.00263	0.0769223	0.0541262
Serum calcium levels	rs2585431	0.856968	0.736622	0.996975	0.0772067	0.0455819
Serum calcium levels	rs2589	0.850491	0.733667	0.985916	0.0753865	0.0317013
Serum calcium levels	rs28929470	0.857822	0.738273	0.996731	0.0765734	0.0452029
Serum calcium levels	rs28929474	0.879455	0.757095	1.02159	0.0764354	0.0928524
Serum calcium levels	rs339969	0.846641	0.733617	0.977077	0.0731067	0.0227744
Serum calcium levels	rs34372369	0.863752	0.742539	1.00475	0.0771484	0.0576256
Serum calcium levels	rs35496032	0.862868	0.74244	1.00283	0.0766937	0.0544606
Serum calcium levels	rs36104352	0.865674	0.744794	1.00617	0.0767353	0.0601359
Serum calcium levels	rs41274050	0.8581	0.73868	0.996824	0.0764564	0.0453278
Serum calcium levels	rs41278174	0.859459	0.739178	0.999312	0.0769203	0.0489591
Serum calcium levels	rs439332	0.858172	0.738143	0.997719	0.0768709	0.0466238
Serum calcium levels	rs4754834	0.850114	0.734121	0.984434	0.074845	0.0300363
Serum calcium levels	rs4886992	0.861695	0.740985	1.00207	0.0770003	0.053217
Serum calcium levels	rs55772024	0.853086	0.734924	0.990246	0.0760677	0.0367202
Serum calcium levels	rs59685680	0.866597	0.745884	1.00685	0.0765324	0.0613649
Serum calcium levels	rs62269092	0.861138	0.741079	1.00065	0.0766054	0.0509889
Serum calcium levels	rs6909201	0.810464	0.700524	0.937658	0.0743769	0.00472143
Serum calcium levels	rs6940063	0.882217	0.769907	1.01091	0.0694736	0.0712599
Serum calcium levels	rs71329269	0.859415	0.738433	1.00022	0.0774088	0.0503258
Serum calcium levels	rs73167313	0.858952	0.73879	0.998657	0.0768873	0.047988
Serum calcium levels	rs7328352	0.851341	0.731632	0.990636	0.0773139	0.0373713
Serum calcium levels	rs7742369	0.841021	0.722907	0.978433	0.0772123	0.0249374
Serum calcium levels	rs77542162	0.861279	0.740033	1.00239	0.07741	0.0537097
Serum calcium levels	rs9321013	0.859524	0.738214	1.00077	0.077625	0.0511646
Serum calcium levels	rs9530	0.856772	0.734454	0.99946	0.0785937	0.049198
Serum calcium levels	rs9895661	0.859816	0.738953	1.00045	0.0772877	0.0506757
Serum calcium levels	All	0.859506	0.741171	0.996735	0.075575	0.0451482
Circulating omega-3 fatty acids	rs1077835	1.11078	1.03425	1.19298	0.0364221	0.0039181
Circulating omega-3 fatty acids	rs11242109	1.10006	1.02586	1.17963	0.0356305	0.00743879
Circulating omega-3 fatty acids	rs112875651	1.09482	1.02004	1.17509	0.0360976	0.0120852
Circulating omega-3 fatty acids	rs11591147	1.10279	1.02852	1.18243	0.0355742	0.00594996
Circulating omega-3 fatty acids	rs1167998	1.0999	1.02464	1.18068	0.0361593	0.00845689
Circulating omega-3 fatty acids	rs11681659	1.10048	1.0267	1.17957	0.0354073	0.00684543
Circulating omega-3 fatty acids	rs117143374	1.10113	1.02653	1.18114	0.0357902	0.00711044
Circulating omega-3 fatty acids	rs1260326	1.1209	1.05054	1.19597	0.0330764	0.000559471
Circulating omega-3 fatty acids	rs139974673	1.10035	1.02569	1.18046	0.0358514	0.00764275
Circulating omega-3 fatty acids	rs140570886	1.10167	1.02696	1.18181	0.0358283	0.00688304
Circulating omega-3 fatty acids	rs142158911	1.09884	1.02528	1.17768	0.0353521	0.00767181
Circulating omega-3 fatty acids	rs16940904	1.09807	1.02505	1.1763	0.0351102	0.00770616
Circulating omega-3 fatty acids	rs174564	1.01859	0.921947	1.12537	0.050863	0.717181
Circulating omega-3 fatty acids	rs1973688	1.10078	1.0261	1.18089	0.0358414	0.00738504
Circulating omega-3 fatty acids	rs2229738	1.09646	1.0224	1.17588	0.0356794	0.00985301
Circulating omega-3 fatty acids	rs2394976	1.10687	1.03533	1.18336	0.0340908	0.00289682
Circulating omega-3 fatty acids	rs261290	1.10553	1.02849	1.18833	0.0368516	0.00648225
Circulating omega-3 fatty acids	rs3130805	1.10541	1.03501	1.18059	0.0335708	0.00283449
Circulating omega-3 fatty acids	rs4000713	1.1006	1.02611	1.18049	0.0357537	0.00734002
Circulating omega-3 fatty acids	rs4418728	1.1064	1.03635	1.18119	0.0333729	0.00244719
Circulating omega-3 fatty acids	rs58542926	1.10634	1.03025	1.18805	0.036354	0.00543934
Circulating omega-3 fatty acids	rs6129624	1.10312	1.029	1.18258	0.0354884	0.00568488
Circulating omega-3 fatty acids	rs61893661	1.1001	1.02584	1.17974	0.0356588	0.00746202
Circulating omega-3 fatty acids	rs62466318	1.106	1.03126	1.18615	0.0356971	0.00476807
Circulating omega-3 fatty acids	rs629301	1.10106	1.02639	1.18115	0.0358282	0.00721027
Circulating omega-3 fatty acids	rs6601924	1.10462	1.03171	1.18269	0.0348411	0.00429093
Circulating omega-3 fatty acids	rs6602911	1.10093	1.02642	1.18086	0.0357582	0.00716335
Circulating omega-3 fatty acids	rs668948	1.10476	1.03079	1.18403	0.0353562	0.00483619
Circulating omega-3 fatty acids	rs6693447	1.10143	1.02684	1.18145	0.0357811	0.00693142
Circulating omega-3 fatty acids	rs673335	1.10386	1.02895	1.18423	0.0358548	0.00585073
Circulating omega-3 fatty acids	rs6882345	1.10139	1.02673	1.18147	0.03581	0.00700213
Circulating omega-3 fatty acids	rs73109460	1.10253	1.02902	1.18129	0.035205	0.00556359
Circulating omega-3 fatty acids	rs737338	1.10123	1.02659	1.1813	0.0358107	0.00708611
Circulating omega-3 fatty acids	rs77960347	1.10216	1.0274	1.18235	0.0358363	0.0066431
Circulating omega-3 fatty acids	rs7819706	1.10008	1.0258	1.17972	0.0356641	0.00748718
Circulating omega-3 fatty acids	rs7924036	1.10209	1.02754	1.18204	0.0357337	0.00652317
Circulating omega-3 fatty acids	rs7970695	1.09847	1.02557	1.17654	0.035031	0.00734288
Circulating omega-3 fatty acids	rs9304381	1.10296	1.02821	1.18314	0.0358048	0.0062005
Circulating omega-3 fatty acids	rs9304644	1.09925	1.02537	1.17846	0.0354977	0.00767888
Circulating omega-3 fatty acids	rs9987289	1.09875	1.02497	1.17784	0.035463	0.00791777
Circulating omega-3 fatty acids	All	1.10136	1.02779	1.18019	0.0352723	0.00619866
