# Supplementary material for: Investigating the causal effect of potential therapeutic agents for colorectal cancer prevention: a Mendelian randomization analysis
Source: Cancer Epidemiol Biomarkers Prev. Author manuscript; Available in PMC 2025 Nov 19. (PMC7618373; doi:10.1158/1055-9965.EPI-25-0875)
Supplement: Supplementary Table 7 [file EMS210400-supplement-Supplementary_Table_7.xlsx]

## Sheet: Supplementary Table 7
Supplementary Table 7: Two-sample MR estimates for exposures found to have an effect in the initial analyses, stratified by anatomical subsite
CRC subtype (outcome)	exposure	method	or	or_lci95	or_uci95	se	pval	decoupled se
Proximal	Plasma ACE levels	Inverse variance weighted (multiplicative random effects)	1.13555	1.23006	1.04829	0.040792	0.00183248	0.0486438
Distal	Plasma ACE levels	Inverse variance weighted (multiplicative random effects)	1.10743	1.1631	1.05443	0.0250247	4.55e-05	0.0261745
Colon	Plasma ACE levels	Inverse variance weighted (multiplicative random effects)	1.11875	1.18751	1.05398	0.0304317	0.000226499	0.0346306
Early-onset	Plasma ACE levels	Inverse variance weighted (multiplicative random effects)	1.10206	1.23138	0.986329	0.0566066	0.0860112	0.0948874
Rectal	Plasma ACE levels	Inverse variance weighted (multiplicative random effects)	1.03686	1.09761	0.979476	0.0290488	0.21272	0.0324871
Colon	Serum calcium levels	Inverse variance weighted (multiplicative random effects)	0.843058	0.68275	1.04101	0.107605	0.112619	0.119146
Early-onset	Serum calcium levels	Inverse variance weighted (multiplicative random effects)	0.937273	0.681475	1.28909	0.16261	0.690349	0.239557
Proximal	Serum calcium levels	Inverse variance weighted (multiplicative random effects)	0.87362	0.671881	1.13593	0.133961	0.31318	0.14823
Rectal	Serum calcium levels	Inverse variance weighted (multiplicative random effects)	0.87301	0.690562	1.10366	0.119613	0.256209	0.137804
Distal	Serum calcium levels	Inverse variance weighted (multiplicative random effects)	0.808368	0.634295	1.03021	0.123726	0.0855353	0.134219
Colon	Circulating omega-3 fatty acids	Inverse variance weighted (multiplicative random effects)	1.12287	1.04611	1.20526	0.0361274	0.00133809	0.0395542
Distal	Circulating omega-3 fatty acids	Inverse variance weighted (multiplicative random effects)	1.19718	1.09722	1.30625	0.0444844	5.21621e-05	0.0491461
Early-onset	Circulating omega-3 fatty acids	Inverse variance weighted (multiplicative random effects)	1.1029	0.977686	1.24414	0.061483	0.111168	0.0809005
Proximal	Circulating omega-3 fatty acids	Inverse variance weighted (multiplicative random effects)	1.06983	0.986151	1.16062	0.0415561	0.104288	0.0451389
Rectal	Circulating omega-3 fatty acids	Inverse variance weighted (multiplicative random effects)	1.05864	0.972702	1.15217	0.0431947	0.18709	0.0505996
