# Supplementary material for: Investigating the causal effect of potential therapeutic agents for colorectal cancer prevention: a Mendelian randomization analysis
Source: Cancer Epidemiol Biomarkers Prev. Author manuscript; Available in PMC 2025 Nov 19. (PMC7618373; doi:10.1158/1055-9965.EPI-25-0875)
Supplement: Supplementary Table 8 [file EMS210400-supplement-Supplementary_Table_8.xlsx]

## Sheet: Supplementary Table 8
Supplementary Table 8: z-test for heterogeneity between effect estimates for cancer restricted to subsites, sexes and early onset
exposure	log_or_diff	se_diff	Z-score	p_value	outcome studies being compared
Serum calcium levels	0.0866165	0.179314	0.483044	0.629065	Early-onset/Overall*
Circulating omega-3 fatty acids	0.00139707	0.0708823	0.0197097	0.984275	Early-onset/Overall*
Plasma ACE levels	0.0228074	0.060906	0.374469	0.708056	Early-onset/Overall*
Serum calcium levels	-0.0349114	0.160892	-0.216987	0.828219	Colon/Rectal
Circulating omega-3 fatty acids	0.0589012	0.0563114	1.04599	0.295565	Colon/Rectal
Plasma ACE levels	0.0760174	0.0420704	1.80691	0.0707766	Colon/Rectal
Serum calcium levels	-0.0776285	0.182356	-0.425698	0.670328	Distal/Proximal
Circulating omega-3 fatty acids	0.112467	0.0608751	1.84751	0.0646732	Distal/Proximal
Plasma ACE levels	-0.0250685	0.0478563	-0.52383	0.600397	Distal/Proximal
Circulating 17-hydroxyprogesterone levels	0.00295204	0.100396	0.029404	0.976542	Female/Male
Circulating progesterone levels	0.304422	0.177114	1.71879	0.0856531	Female/Male
Bioavailable testosterone levels	0.0241405	0.0838562	0.287879	0.773439	Female/Male
Serum SBHG levels	0.0500145	0.114734	0.435916	0.662898	Female/Male
Total testosterone levels	0.0592541	0.0579139	1.02314	0.306241	Female/Male
*It should be noted that the cases in these two datasets are not independent, as the overall cancer dataset includes the early-onset cases
