# Supplementary material for: Investigating the causal effect of potential therapeutic agents for colorectal cancer prevention: a Mendelian randomization analysis
Source: Cancer Epidemiol Biomarkers Prev. Author manuscript; Available in PMC 2025 Nov 19. (PMC7618373; doi:10.1158/1055-9965.EPI-25-0875)
Supplement: Supplementary Table 9 [file EMS210400-supplement-Supplementary_Table_9.xlsx]

## Sheet: Supplementary Table 9
Supplementary Table 9: Results from CAUSE analysis, comparing a causal, sharing and null model
exposure	model1	model2	delta_elpd	se_delta_elpd	z
Calcium levels	null	sharing	0.444871	0.127226	3.49669
Calcium levels	null	causal	1.384	0.418051	3.3106
Calcium levels	sharing	causal	0.939126	0.354327	2.65045
Omega-3 fatty acids	null	sharing	-0.119599	0.37108	-0.322301
Omega-3 fatty acids	null	causal	-0.85995	2.24084	-0.383763
Omega-3 fatty acids	sharing	causal	-0.740351	1.91815	-0.385972
delta_elpd: Estimated difference in elpd. If delta_elpd is negative, model 2 is a better fit
