# Supplementary material for: Investigating the causal effect of potential therapeutic agents for colorectal cancer prevention: a Mendelian randomization analysis
Source: Cancer Epidemiol Biomarkers Prev. Author manuscript; Available in PMC 2025 Nov 19. (PMC7618373; doi:10.1158/1055-9965.EPI-25-0875)
Supplement: Supplementary Table 10 [file EMS210400-supplement-Supplementary_Table_10.xlsx]

## Sheet: Supplementary Table 10
Supplementary Table 10: Two-sample MR estimates for circulating hormones on CRC stratified by sex
exposure	method	nsnp	or	or_lci	or_uci	se	pval	outcome	decoupled se	fdr
Circulating 17-hydroxyprogesterone levels (men)	Inverse variance weighted (multiplicative random effects)	4	1.04	0.86	1.26	0.098	0.682	Colorectal cancer (male)	NA	0.7502
Serum SBHG levels (men)	Inverse variance weighted (multiplicative random effects)	243	1.06	0.9	1.25	0.082	0.458	Colorectal cancer (male)	0.139	0.617222
Serum SBHG levels (women)	Inverse variance weighted (multiplicative random effects)	229	1.12	0.96	1.31	0.08	0.166	Colorectal cancer (female)	0.097	0.4554
Circulating progesterone levels (women)	Inverse variance weighted (multiplicative random effects)	3	0.92	0.81	1.05	0.066	0.207	Colorectal cancer (female)	NA	0.4554
Bioavailable testosterone levels (men)	Inverse variance weighted (multiplicative random effects)	76	1.04	0.93	1.17	0.06	0.482	Colorectal cancer (male)	0.087	0.617222
Bioavailable testosterone levels (women)	Inverse variance weighted (multiplicative random effects)	146	1.07	0.95	1.2	0.059	0.264	Colorectal cancer (female)	0.078	0.484
Total testosterone levels (men)	Inverse variance weighted (multiplicative random effects)	162	1	0.92	1.08	0.041	0.935	Colorectal cancer (male)	0.063	0.935
Total testosterone levels (women)	Inverse variance weighted (multiplicative random effects)	197	1.06	0.98	1.15	0.041	0.169	Colorectal cancer (female)	0.052	0.4554
Circulating 17-hydroxyprogesterone levels (women)	Inverse variance weighted (multiplicative random effects)	3	1.04	0.98	1.11	0.032	0.171	Colorectal cancer (female)	NA	0.4554
Circulating progesterone levels (men)	Wald ratio	1	0.68	0.49	0.94	0.164	0.018	Colorectal cancer (male)	NA	0.198
