# Supplementary material for: Investigating the causal effect of potential therapeutic agents for colorectal cancer prevention: a Mendelian randomization analysis
Source: Cancer Epidemiol Biomarkers Prev. Author manuscript; Available in PMC 2025 Nov 19. (PMC7618373; doi:10.1158/1055-9965.EPI-25-0875)
Supplement: Supplementary Table 11 [file EMS210400-supplement-Supplementary_Table_11.xlsx]

## Sheet: Supplementary Table 11
Supplementary Table 11: Multi-variable MR estimates for omega-3 on CRC risk including and excluding the FADS region, compared to the IVW estimate excluding the FADS region
exposure	method	nsnp	or	or_lci95	or_uci95	se	pval
Omega3PUFA (inc fads)	MVMR	46	1.0652	0.959535	1.18249	0.0532992	0.236014
Omega3PUFA (exc fads)	MVMR	42	0.999638	0.856134	1.1672	0.0790643	0.996346
Omega3PUFA (exc fads)	Inverse variance weighted	44	1.041	0.946588	1.14484	0.0431947	0.18709
