# Supplementary material for: Investigating the causal effect of potential therapeutic agents for colorectal cancer prevention: a Mendelian randomization analysis
Source: Cancer Epidemiol Biomarkers Prev. Author manuscript; Available in PMC 2025 Nov 19. (PMC7618373; doi:10.1158/1055-9965.EPI-25-0875)
Supplement: Supplementary Table 12 [file EMS210400-supplement-Supplementary_Table_12.xlsx]

## Sheet: Supplementary Table 12
Supplementary Table 12: Colocalisation results for plasma ACE levels and CRC risk, including support for each hypothesis and the priors used in the analysis
nsnps	PP.H0.abf	PP.H1.abf	PP.H2.abf	PP.H3.abf	PP.H4.abf	p1	p2	p12
263	0	0.0270467	0	0.0303218	0.942632	0.0001	0.0001	1e-05
263	0	0.0511586	0	0.0573533	0.891488	0.0001	0.0001	5e-06
